# Supplementary material for: Physio-Biochemical Integrators and Transcriptome Analysis Reveal Nano-Elicitation Associated Response during Dendrocalamus asper (Schult. and Schult. F.) Backer ex K. Heyne Micropropagation
Source: Genes (Basel). 2023 Aug 29;14(9):1725. doi: 10.3390/genes14091725 (PMC10530697; doi:10.3390/genes14091725)
Supplement: Supplementary file 1 [file genes-14-01725-s001.zip]

Archive with 6 entries (6 files):
- Supplementary Table S1.pdf
- Supplementary Table S2.pdf
- Supplementary Table S3.xlsx
- Supplementary Table S4.csv
- Supplementary Table S5.csv
- Supplementary Table S6.xlsx
