# Supplementary material for: Physio-Biochemical Integrators and Transcriptome Analysis Reveal Nano-Elicitation Associated Response during Dendrocalamus asper (Schult. and Schult. F.) Backer ex K. Heyne Micropropagation
Source: Genes (Basel). 2023 Aug 29;14(9):1725. doi: 10.3390/genes14091725 (PMC10530697; doi:10.3390/genes14091725)
Supplement: Supplementary file 1 [file genes-14-01725-s001.zip › Supplementary Table S3.xlsx]

## Sheet: BLASTxResults
BAC-BAT1_up_FC+2_qval-05		BAC-BAT1_down_FC-2_qval-05		BAC-BAT2_up_FC+2_qval-05		BAC-BAT2_down_FC-2_qval-05		BAT2-BAT1_up_FC+1_qval-1		BAT2-BAT1_down_FC-1_qval-1
Gene_id	UniProt_Id	Gene_id	UniProt_Id	Gene_id	UniProt_Id	Gene_id	UniProt_Id	Gene_id	UniProt_Id	Gene_id	UniProt_Id
1977		1449		2103		1344		1196		1027
XLOC_000245	Q6ZIK0	XLOC_000035	Q8RXH8	XLOC_000008	Q6ICY4	XLOC_000035	Q8RXH8	XLOC_000032	Q9M2J9	XLOC_000037	F4KBP5
XLOC_000271	Q9C7T4	XLOC_000060	Q6K846	XLOC_000078	Q9SUH5	XLOC_000065	A8MFB3	XLOC_000076	Q9M099	XLOC_000095	Q9SMZ4
XLOC_000303		XLOC_000065	A8MFB3	XLOC_000123		XLOC_000419	Q6K5G8	XLOC_000218	Q9M1S3	XLOC_000229	Q940X7
XLOC_000306	Q9LZD0	XLOC_000419	Q6K5G8	XLOC_000141	Q9LIE6	XLOC_000440		XLOC_000264	Q38908	XLOC_000352	Q6H849
XLOC_000344	A4UHT7	XLOC_000440		XLOC_000237		XLOC_000478	Q2LAE1	XLOC_000368	F4IHS9	XLOC_000464	Q9M9R9
XLOC_000383	Q8LB81	XLOC_000492	Q9LSA6	XLOC_000245	Q6ZIK0	XLOC_000753	Q058G2	XLOC_000478	Q2LAE1	XLOC_000492	Q9LSA6
XLOC_000385	Q8W3M4	XLOC_000679	Q00834	XLOC_000344	A4UHT7	XLOC_000759	O82178	XLOC_000587	P33324	XLOC_000498
XLOC_000392	Q9SLN1	XLOC_000691	Q9STT7	XLOC_000385	Q8W3M4	XLOC_000767		XLOC_000921	Q8RWW0	XLOC_000597	P59910
XLOC_000576	Q65XF2	XLOC_000753	Q058G2	XLOC_000392	Q9SLN1	XLOC_000930	Q8RXH8	XLOC_000942	Q9ZUI6	XLOC_000627	Q8H0W1
XLOC_000847	Q40062	XLOC_000759	O82178	XLOC_000504	Q9LXJ1	XLOC_000993		XLOC_001145	Q9ZPH9	XLOC_000643	Q6EN42
XLOC_000849	Q9LMP1	XLOC_000767		XLOC_000564	Q2QZF2	XLOC_001137	Q9LVB9	XLOC_001430	Q4V3D2	XLOC_000995	Q0DX67
XLOC_000871	Q93YR3	XLOC_000930	Q8RXH8	XLOC_000576	Q65XF2	XLOC_001336	Q0E079	XLOC_001581	A3A4E0	XLOC_001044	Q1MX30
XLOC_000891		XLOC_000993		XLOC_000733		XLOC_001509	A5E3Q3	XLOC_001588		XLOC_001060	O04536
XLOC_000985	A0L2E7	XLOC_000995	Q0DX67	XLOC_000794	P19716	XLOC_001622	Q6CWI4	XLOC_001625	Q7PC76	XLOC_001182	Q6H3Z6
XLOC_001004	Q07512	XLOC_001245	Q9LIA1	XLOC_000847	Q40062	XLOC_001740	Q0E4K1	XLOC_001659	Q9SUM2	XLOC_001197	P80680
XLOC_001100	B3QWT5	XLOC_001336	Q0E079	XLOC_000849	Q9LMP1	XLOC_001806	Q0E4K1	XLOC_001789	Q9LI65	XLOC_001205	A0QX65
XLOC_001186	Q70E96	XLOC_001383	Q9ZUX4	XLOC_000891		XLOC_001929		XLOC_001839	O65375	XLOC_001250	V5Y0F7
XLOC_001229	P0CM92	XLOC_001488	Q6K4V2	XLOC_000947		XLOC_001941	Q9FVJ3	XLOC_001897	Q6ETL8	XLOC_001307	Q7XKU5
XLOC_001242	Q0E2P1	XLOC_001509	A5E3Q3	XLOC_000985	A0L2E7	XLOC_002005	Q6H543	XLOC_001998	Q8L7W2	XLOC_001342	Q6NQB7
XLOC_001345		XLOC_001548	Q6H543	XLOC_001041	Q6Z2T8	XLOC_002017	Q9S7X6	XLOC_002087		XLOC_001363	Q56XY2
XLOC_001484	Q9SI06	XLOC_001578	O82337	XLOC_001044	Q1MX30	XLOC_002067	Q6K4V2	XLOC_002202	Q54ST3	XLOC_001383	Q9ZUX4
XLOC_001497		XLOC_001622	Q6CWI4	XLOC_001100	B3QWT5	XLOC_002079	Q9ASX9	XLOC_002244	Q9XI73	XLOC_001384
XLOC_001537	Q9LPI5	XLOC_001679		XLOC_001205	A0QX65	XLOC_002136		XLOC_002252		XLOC_001548	Q6H543
XLOC_001628	Q8S8A0	XLOC_001740	Q0E4K1	XLOC_001229	P0CM92	XLOC_002215	Q9LRB7	XLOC_002284	Q9M2E2	XLOC_001635	P82024
XLOC_001712		XLOC_001806	Q0E4K1	XLOC_001242	Q0E2P1	XLOC_002259	Q9FH22	XLOC_002322	Q9SIM4	XLOC_001697	P55876
XLOC_001845	Q6Z2W3	XLOC_001833		XLOC_001250	V5Y0F7	XLOC_002341	Q9LMN6	XLOC_002370	Q39117	XLOC_001803	Q9LMM0
XLOC_001874		XLOC_001901	Q5UNY4	XLOC_001345		XLOC_002410	Q6GHL4	XLOC_002375	Q91W78	XLOC_002166	Q9PHB0
XLOC_001894	Q94CG0	XLOC_001929		XLOC_001382		XLOC_002427	Q9LVB9	XLOC_002409	B9F1L8	XLOC_002175	Q9ZUX4
XLOC_001899	O82225	XLOC_001941	Q9FVJ3	XLOC_001384		XLOC_002448	Q6ZIK5	XLOC_002410	Q6GHL4	XLOC_002247	O04331
XLOC_002115	A0A1D6LTV0	XLOC_001974		XLOC_001390	Q08047	XLOC_002508		XLOC_002541	Q9C9Q8	XLOC_002358	Q6R567
XLOC_002153	Q6K602	XLOC_002005	Q6H543	XLOC_001454	Q9FF29	XLOC_002512	Q27GI3	XLOC_002644	Q8LB81	XLOC_002673
XLOC_002168	Q08047	XLOC_002067	Q6K4V2	XLOC_001457	Q84MD2	XLOC_002520	Q88WR8	XLOC_002675	Q94AM1	XLOC_002743	Q9MBD8
XLOC_002201	Q9FL44	XLOC_002142	Q9CAG8	XLOC_001464		XLOC_002636	Q9SJL2	XLOC_002804	Q9T076	XLOC_002776	Q9M084
XLOC_002310	B6DMK2	XLOC_002215	Q9LRB7	XLOC_001528		XLOC_002743	Q9MBD8	XLOC_002822	O82179	XLOC_003095	Q9SGA2
XLOC_002323	Q66KL9	XLOC_002259	Q9FH22	XLOC_001537	Q9LPI5	XLOC_002836		XLOC_002826	O48921	XLOC_003118	Q9KWQ6
XLOC_002351		XLOC_002262	Q6NQK2	XLOC_001580	Q9SJE2	XLOC_002846	Q6IEL0	XLOC_002830	Q653Z5	XLOC_003163	I4DST8
XLOC_002361	A3A9H6	XLOC_002341	Q9LMN6	XLOC_001651	O82225	XLOC_003117	Q6H754	XLOC_002857	A0A0N9HT29	XLOC_003320	P28769
XLOC_002444	Q42982	XLOC_002386	O80337	XLOC_001697	P55876	XLOC_003200	A2ASS6	XLOC_002895	Q03251	XLOC_003386	P61210
XLOC_002522	Q6Z2T8	XLOC_002410	Q6GHL4	XLOC_001712		XLOC_003202	Q6K5G8	XLOC_002947	Q6K3R9	XLOC_003813	A8MR89
XLOC_002558	Q9ZWQ9	XLOC_002427	Q9LVB9	XLOC_001776	C0PF72	XLOC_003385	Q93Z20	XLOC_003097	B8AIM8	XLOC_004110	Q9XF63
XLOC_002575		XLOC_002448	Q6ZIK5	XLOC_001841	A6QQC0	XLOC_003389	Q9LMN8	XLOC_003110	O81851	XLOC_004188
XLOC_002603	Q6K678	XLOC_002508		XLOC_001889	Q9LJB7	XLOC_003404	Q0DYB1	XLOC_003223	Q6K638	XLOC_004254	P46466
XLOC_002690	Q9SJ54	XLOC_002636	Q9SJL2	XLOC_001894	Q94CG0	XLOC_003575	Q9M0B9	XLOC_003263	Q6K223	XLOC_004273	O64937
XLOC_002714	Q40062	XLOC_002743	Q9MBD8	XLOC_001899	O82225	XLOC_003630	Q8RXH8	XLOC_003321	Q6H676	XLOC_004293	A3AGM4
XLOC_002750	Q0E4A8	XLOC_002827	Q9LIE6	XLOC_001911	P21616	XLOC_003827	Q3AXF4	XLOC_003324	Q9S7I2	XLOC_004485	Q93ZL5
XLOC_002760	Q6DHN0	XLOC_002836		XLOC_002115	A0A1D6LTV0	XLOC_003886	P29250	XLOC_003355	Q9LQ04	XLOC_004582	Q8LG03
XLOC_002831	Q8GRN0	XLOC_002846	Q6IEL0	XLOC_002153	Q6K602	XLOC_003984	P49310	XLOC_003373	Q9C7T4	XLOC_004753
XLOC_002851	B5X4Z9	XLOC_003117	Q6H754	XLOC_002168	Q08047	XLOC_004046	Q9LVZ5	XLOC_003376	Q38908	XLOC_004792
XLOC_002862	B8GSX7	XLOC_003200	A2ASS6	XLOC_002201	Q9FL44	XLOC_004224	Q9LDH1	XLOC_003426		XLOC_004863	Q4W8D0
XLOC_002945		XLOC_003202	Q6K5G8	XLOC_002236	Q8LES0	XLOC_004277		XLOC_003468	Q6Z2J3	XLOC_004923	Q0ILQ6
XLOC_002956	A7PZL3	XLOC_003249	Q689G9	XLOC_002323	Q66KL9	XLOC_004380	A8B479	XLOC_003513	F4KCL7	XLOC_005045	Q75KE5
XLOC_003005	B2J5F9	XLOC_003385	Q93Z20	XLOC_002362		XLOC_004393	Q9FME3	XLOC_003518	Q9ZPE4	XLOC_005078	O34442
XLOC_003008	F7J0M4	XLOC_003389	Q9LMN8	XLOC_002432	O81851	XLOC_004399	Q5XVC4	XLOC_003553	K7U9N8	XLOC_005095	Q9FR62
XLOC_003028	Q60AX5	XLOC_003575	Q9M0B9	XLOC_002441	Q9SF12	XLOC_004480	O60462	XLOC_003561	Q5H8A4	XLOC_005226	Q42410
XLOC_003035	Q84MD2	XLOC_003630	Q8RXH8	XLOC_002447	O82807	XLOC_004551	P82659	XLOC_003682	P0C042	XLOC_005230	Q9FIU6
XLOC_003041	Q9XGY6	XLOC_003704	P53697	XLOC_002522	Q6Z2T8	XLOC_004552	Q9SS00	XLOC_003727	P28186	XLOC_005322	Q8GRL4
XLOC_003065	Q6K739	XLOC_003735	Q75HE5	XLOC_002671	Q1CRI1	XLOC_004554	Q9RRQ3	XLOC_003739	Q6ATR0	XLOC_005342	Q9S845
XLOC_003136	Q9S153	XLOC_003886	P29250	XLOC_002673		XLOC_004573	Q8LMR9	XLOC_003748		XLOC_005433	Q9LJE5
XLOC_003155	P24833	XLOC_003984	P49310	XLOC_002690	Q9SJ54	XLOC_004602	Q9AV28	XLOC_003855	O24527	XLOC_005656	Q2V3I3
XLOC_003232	Q8W3M4	XLOC_004046	Q9LVZ5	XLOC_002714	Q40062	XLOC_004700	Q9LZX1	XLOC_003885	Q94A73	XLOC_005666	P31525
XLOC_003239	Q8W3M4	XLOC_004188		XLOC_002760	Q6DHN0	XLOC_004780	Q9XIM0	XLOC_003972	Q0WPI9	XLOC_005874	Q681X4
XLOC_003242		XLOC_004224	Q9LDH1	XLOC_002799		XLOC_004781	Q9XIM0	XLOC_004071		XLOC_005885	O13899
XLOC_003258	Q96524	XLOC_004254	P46466	XLOC_002862	B8GSX7	XLOC_004823	P29250	XLOC_004289		XLOC_005928	Q766C3
XLOC_003292	A4UHT7	XLOC_004277		XLOC_002899	Q9XIG1	XLOC_005079	P31924	XLOC_004332	O80959	XLOC_006035	P9WEZ4
XLOC_003295	Q9M2D9	XLOC_004301	Q09893	XLOC_002945		XLOC_005181	Q10MK2	XLOC_004349	A0A1P8B8F8	XLOC_006154	Q39263
XLOC_003373	Q9C7T4	XLOC_004393	Q9FME3	XLOC_003005	B2J5F9	XLOC_005194	Q94AK6	XLOC_004399	Q5XVC4	XLOC_006177	Q75GK4
XLOC_003393	Q6ZIK0	XLOC_004464	Q10QW3	XLOC_003026	Q6Z869	XLOC_005304	Q8GUC3	XLOC_004460	Q9C8M9	XLOC_006224	P33679
XLOC_003460	Q9XF63	XLOC_004480	O60462	XLOC_003027	Q6GR16	XLOC_005368	Q10QF2	XLOC_004470	B8APC7	XLOC_006367	Q54M20
XLOC_003514	P16861	XLOC_004551	P82659	XLOC_003028	Q60AX5	XLOC_005469	Q10S65	XLOC_004544	Q336V9	XLOC_006629
XLOC_003569	Q40374	XLOC_004573	Q8LMR9	XLOC_003035	Q84MD2	XLOC_005579	Q9M2D8	XLOC_004883	Q75I94	XLOC_006660	Q8H8C7
XLOC_003621	O13067	XLOC_004602	Q9AV28	XLOC_003041	Q9XGY6	XLOC_005611	Q10S65	XLOC_004891	Q8LGI8	XLOC_006851	B3DNN5
XLOC_003643	Q9AR14	XLOC_004700	Q9LZX1	XLOC_003065	Q6K739	XLOC_005692	Q10QS9	XLOC_004937	Q9M2R0	XLOC_007121	Q9LVM5
XLOC_003674	Q9SAR5	XLOC_004780	Q9XIM0	XLOC_003095	Q9SGA2	XLOC_005719	Q10QF2	XLOC_004961	Q0WTY4	XLOC_007154	Q9LN27
XLOC_003786	Q04960	XLOC_004781	Q9XIM0	XLOC_003136	Q9S153	XLOC_005831		XLOC_005181	Q10MK2	XLOC_007189	Q9SU33
XLOC_003859	Q7Y021	XLOC_004784	Q42430	XLOC_003232	Q8W3M4	XLOC_005851	Q84JI0	XLOC_005189	Q8VYF4	XLOC_007292	Q9C7Y4
XLOC_003876	Q6DFJ9	XLOC_004823	P29250	XLOC_003239	Q8W3M4	XLOC_005919	Q8LGG8	XLOC_005214	Q9M1S3	XLOC_007314	Q67IX6
XLOC_003884	O75343	XLOC_004933		XLOC_003240	C0LGT6	XLOC_005945	Q42954	XLOC_005304	Q8GUC3	XLOC_007410	B2A3J5
XLOC_003899		XLOC_005045	Q75KE5	XLOC_003280	Q6H849	XLOC_006043	P31924	XLOC_005418	P82195	XLOC_007646	Q23194
XLOC_003906	Q9T072	XLOC_005079	P31924	XLOC_003303	A2X7U1	XLOC_006214		XLOC_005462		XLOC_007816	Q8L5Z7
XLOC_003919	Q9FX36	XLOC_005194	Q94AK6	XLOC_003393	Q6ZIK0	XLOC_006344	P29250	XLOC_005467	Q96324	XLOC_007967	Q6B6R4
XLOC_003969	O82225	XLOC_005207	A2XFI3	XLOC_003445	Q8S9J6	XLOC_006390	Q9XIM0	XLOC_005511	Q7XR88	XLOC_007981
XLOC_004018	Q940M4	XLOC_005323	Q9M401	XLOC_003460	Q9XF63	XLOC_006391	Q9XIM0	XLOC_005544	Q94LR4	XLOC_007982	Q9ZVI6
XLOC_004024	Q5EAF2	XLOC_005368	Q10QF2	XLOC_003510	Q9LIE6	XLOC_006410	Q9FGY4	XLOC_005559	Q9SJL9	XLOC_007990	P43284
XLOC_004060	Q9LVD9	XLOC_005469	Q10S65	XLOC_003514	P16861	XLOC_006588	Q9AV28	XLOC_005612	Q10S58	XLOC_007998
XLOC_004068	Q9SF78	XLOC_005611	Q10S65	XLOC_003530	B3EWT5	XLOC_006819	B3RLE6	XLOC_005703		XLOC_008102	Q6NQP5
XLOC_004115	Q9FX08	XLOC_005692	Q10QS9	XLOC_003541	Q8VE10	XLOC_006850	Q42521	XLOC_005720	Q8LFA9	XLOC_008200	Q8LAH8
XLOC_004129	Q9M9G7	XLOC_005719	Q10QF2	XLOC_003551	I1Z695	XLOC_006945		XLOC_005721		XLOC_008257	Q9FM86
XLOC_004131	Q10KL8	XLOC_005831		XLOC_003569	Q40374	XLOC_006983	Q94AK6	XLOC_005722	Q9CB03	XLOC_008260
XLOC_004222	P27164	XLOC_005851	Q84JI0	XLOC_003621	O13067	XLOC_007166	A8ANW5	XLOC_005761		XLOC_008275
XLOC_004297	Q9LHA8	XLOC_005928	Q766C3	XLOC_003674	Q9SAR5	XLOC_007271	P49310	XLOC_005803	A0A1P8B554	XLOC_008289	P0DKK2
XLOC_004310	Q84Q77	XLOC_006214		XLOC_003786	Q04960	XLOC_007373	Q6AWY3	XLOC_005866		XLOC_008297
XLOC_004349	A0A1P8B8F8	XLOC_006344	P29250	XLOC_003804	Q9FI13	XLOC_007385	P29114	XLOC_005919	Q8LGG8	XLOC_008386	Q93ZT5
XLOC_004523	Q9LXV0	XLOC_006387	Q42430	XLOC_003807	Q9LYY2	XLOC_007446	O82155	XLOC_005945	Q42954	XLOC_008712	Q688R1
XLOC_004636	P46441	XLOC_006390	Q9XIM0	XLOC_003821	Q42440	XLOC_007451	O48773	XLOC_006005	Q8LBI9	XLOC_008755
XLOC_004641	Q55CU8	XLOC_006391	Q9XIM0	XLOC_003876	Q6DFJ9	XLOC_007457	Q84Z02	XLOC_006007	P06237	XLOC_008936	Q5ZKQ7
XLOC_004695	Q58FZ0	XLOC_006497	A2XNK3	XLOC_003906	Q9T072	XLOC_007458	O80416	XLOC_006038	Q9SMZ3	XLOC_009059	O49343
XLOC_004766	Q10CH5	XLOC_006501	Q9FNH6	XLOC_003908	Q93ZB6	XLOC_007656	Q4R1I9	XLOC_006065	Q17RB8	XLOC_009106	P0C540
XLOC_004771		XLOC_006588	Q9AV28	XLOC_003969	O82225	XLOC_007729	Q0DGP6	XLOC_006199	Q9SJF1	XLOC_009212	Q8CGF5
XLOC_004791	P27598	XLOC_006624	Q8LMR9	XLOC_003979	Q9FRF9	XLOC_007856	Q9SB58	XLOC_006298	Q8L5Y0	XLOC_009229	Q56AP7
XLOC_004798	Q7XWK5	XLOC_006736	Q10QW3	XLOC_004024	Q5EAF2	XLOC_007882	Q9LFR7	XLOC_006334	A5HEH4	XLOC_009503	Q0DKF0
XLOC_004912	F4IBD7	XLOC_006773	Q9LVQ7	XLOC_004060	Q9LVD9	XLOC_007908	Q9AQW1	XLOC_006399	A5I7A3	XLOC_009559	Q7NLD3
XLOC_005052	D3YY23	XLOC_006774	O24475	XLOC_004061	Q9LVD9	XLOC_007974	B8AWM1	XLOC_006415	O48916	XLOC_009653	Q6I5Y0
XLOC_005131	Q6WBX8	XLOC_006819	B3RLE6	XLOC_004069	Q9FHQ1	XLOC_008012	Q75GA5	XLOC_006464	Q84M43	XLOC_009720
XLOC_005132	Q9SW70	XLOC_006838	Q7XYS3	XLOC_004091	Q10JL1	XLOC_008038	Q94AA4	XLOC_006525	Q9SKB3	XLOC_009754	P09189
XLOC_005240	Q8S8S3	XLOC_006850	Q42521	XLOC_004131	Q10KL8	XLOC_008043	P0C127	XLOC_006640	C0LGE4	XLOC_009858	Q6F357
XLOC_005435	Q93YS4	XLOC_006945		XLOC_004157	Q9SE45	XLOC_008126	Q9LZP8	XLOC_006778	Q10QE9	XLOC_009887
XLOC_005560	Q9AV39	XLOC_007032		XLOC_004222	P27164	XLOC_008192		XLOC_006825	Q9ZU91	XLOC_010077	Q9FLP9
XLOC_005612	Q10S58	XLOC_007047		XLOC_004303	Q9SHZ8	XLOC_008222	Q5AGD1	XLOC_006843	Q6NKN9	XLOC_010254	E7F7V7
XLOC_005645	Q93YS4	XLOC_007298		XLOC_004310	Q84Q77	XLOC_008282		XLOC_006963	Q10MX2	XLOC_010303	P93431
XLOC_005697	Q9D2H9	XLOC_007385	P29114	XLOC_004485	Q93ZL5	XLOC_008472	O04086	XLOC_006979	Q8VYF4	XLOC_010409	Q0IU52
XLOC_005814	Q01595	XLOC_007396	Q84MN0	XLOC_004715	Q7XII4	XLOC_008502	Q9ZA87	XLOC_007155	Q10JL1	XLOC_010414
XLOC_005857	Q8S8S3	XLOC_007446	O82155	XLOC_004791	P27598	XLOC_008518	Q3E936	XLOC_007295		XLOC_010500	Q6PL11
XLOC_005861	Q65XV8	XLOC_007471	Q57841	XLOC_004984	Q9ZWQ9	XLOC_008586	B5RE56	XLOC_007316	Q53RB0	XLOC_010611	Q2R0L2
XLOC_005866		XLOC_007522	F4I3V3	XLOC_005052	D3YY23	XLOC_008733	Q9XES1	XLOC_007387	Q94A73	XLOC_010694	Q2R0L2
XLOC_005887	Q9U9P7	XLOC_007547	Q9ZR02	XLOC_005093	Q9FMG4	XLOC_008742	Q65XV2	XLOC_007390	Q2TBE0	XLOC_010811
XLOC_005914	P27898	XLOC_007656	Q4R1I9	XLOC_005095	Q9FR62	XLOC_008757	Q69TI0	XLOC_007525		XLOC_010916	Q9SYA6
XLOC_005924	Q1R092	XLOC_007739	Q9SGP2	XLOC_005132	Q9SW70	XLOC_008760	Q7XBA5	XLOC_007627	Q0JF58	XLOC_010985	K4BNG7
XLOC_005999	Q0JBF0	XLOC_007882	Q9LFR7	XLOC_005240	Q8S8S3	XLOC_008834	Q9SX65	XLOC_007640	Q9SQ56	XLOC_011030	P93431
XLOC_006014	Q8VZQ2	XLOC_007974	B8AWM1	XLOC_005403	Q02104	XLOC_008843		XLOC_007685	Q8LBH2	XLOC_011176	Q43257
XLOC_006016	Q9LHN7	XLOC_008012	Q75GA5	XLOC_005420	P41985	XLOC_008845	Q9JHU5	XLOC_007710	Q8GYH7	XLOC_011226	O23300
XLOC_006030		XLOC_008038	Q94AA4	XLOC_005512	O03982	XLOC_008907	B8P366	XLOC_007747	Q6L5F7	XLOC_011241	O64728
XLOC_006065	Q17RB8	XLOC_008043	P0C127	XLOC_005528	Q6CYD0	XLOC_008920	Q9M0F8	XLOC_007908	Q9AQW1	XLOC_011297	Q9AV39
XLOC_006112	Q08877	XLOC_008098		XLOC_005534		XLOC_009041	Q3EDF8	XLOC_008023	Q9FXJ2	XLOC_011409	Q8LDK3
XLOC_006122	F4KDH9	XLOC_008126	Q9LZP8	XLOC_005565	O03982	XLOC_009081	Q0JH50	XLOC_008089	G3V9D0	XLOC_011522	P23326
XLOC_006165	Q9FFF6	XLOC_008243	Q9FZ97	XLOC_005654	O04289	XLOC_009146	O80920	XLOC_008096	Q9SSK1	XLOC_011592	Q84TE9
XLOC_006231	A9KBM1	XLOC_008282		XLOC_005656	Q2V3I3	XLOC_009180	Q84VQ1	XLOC_008103	Q9MAA2	XLOC_011706
XLOC_006239	Q75LX7	XLOC_008381	Q9MAI5	XLOC_005666	P31525	XLOC_009188	Q94ID6	XLOC_008114	Q5JNT2	XLOC_011795
XLOC_006242		XLOC_008472	O04086	XLOC_005716		XLOC_009270	Q9LJG8	XLOC_008165	Q9SR22	XLOC_011797	B2XBQ5
XLOC_006253	P23384	XLOC_008502	Q9ZA87	XLOC_005783	Q9LEH3	XLOC_009295	Q8TAB3	XLOC_008195	Q9M4U5	XLOC_011818	Q0DX67
XLOC_006313	Q46VX9	XLOC_008688		XLOC_005804	Q9FYB5	XLOC_009316	Q75KU4	XLOC_008265	Q94AJ5	XLOC_011835	Q9LFA5
XLOC_006371	Q7XWK5	XLOC_008733	Q9XES1	XLOC_005814	Q01595	XLOC_009395	Q940T5	XLOC_008287		XLOC_011929	Q2M389
XLOC_006413		XLOC_008757	Q69TI0	XLOC_005857	Q8S8S3	XLOC_009426	Q39033	XLOC_008388	O64733	XLOC_011950
XLOC_006537	Q55CU8	XLOC_008760	Q7XBA5	XLOC_005861	Q65XV8	XLOC_009437	Q9LZP8	XLOC_008460	Q40863	XLOC_012034	A2RVS4
XLOC_006556	O64489	XLOC_008773	Q69TH8	XLOC_005885	O13899	XLOC_009551	Q75GA5	XLOC_008489	Q05627	XLOC_012041	Q39214
XLOC_006593	Q8H7U8	XLOC_008797	Q42410	XLOC_005888	Q9LQR0	XLOC_009594	B8AWM1	XLOC_008541	Q9LZI2	XLOC_012117	Q9K451
XLOC_006741	A2C142	XLOC_008843		XLOC_005976	Q9Z0F6	XLOC_009628	Q6L589	XLOC_008677	Q7G8Y5	XLOC_012193	Q9SRM9
XLOC_006756		XLOC_008845	Q9JHU5	XLOC_005996	Q9LX07	XLOC_009635	Q5XQC7	XLOC_008814		XLOC_012314	Q9SUC9
XLOC_006814	Q10PZ6	XLOC_008920	Q9M0F8	XLOC_006122	F4KDH9	XLOC_009691	Q9LRR4	XLOC_008842		XLOC_012665	P06353
XLOC_006825	Q9ZU91	XLOC_009041	Q3EDF8	XLOC_006135	Q5W6L9	XLOC_009763	Q9SRM0	XLOC_008843		XLOC_012724	Q8W4E6
XLOC_006844	O48651	XLOC_009081	Q0JH50	XLOC_006177	Q75GK4	XLOC_009896	Q9FKL2	XLOC_008846	P31744	XLOC_012877	Q9SDM1
XLOC_006870	Q3T116	XLOC_009149	O62830	XLOC_006231	A9KBM1	XLOC_009923	Q9SJH6	XLOC_008855	Q9LRN6	XLOC_012951	Q9S728
XLOC_006876	P0AAD5	XLOC_009180	Q84VQ1	XLOC_006313	Q46VX9	XLOC_009975	P29036	XLOC_009090	Q24133	XLOC_012989
XLOC_006907	Q10S72	XLOC_009188	Q94ID6	XLOC_006367	Q54M20	XLOC_010045	Q67XD9	XLOC_009091		XLOC_013022	Q9M2P8
XLOC_006920	Q9LHA8	XLOC_009316	Q75KU4	XLOC_006371	Q7XWK5	XLOC_010079	P00333	XLOC_009209	B8B016	XLOC_013036
XLOC_006949	Q6DBP3	XLOC_009437	Q9LZP8	XLOC_006412	Q10CH5	XLOC_010097	Q54ND1	XLOC_009224	Q688T8	XLOC_013481	Q2R712
XLOC_006982	B4FF80	XLOC_009503	Q0DKF0	XLOC_006413		XLOC_010101	Q9C810	XLOC_009349	P0DH62	XLOC_013511	Q9MAH3
XLOC_007004	O23470	XLOC_009551	Q75GA5	XLOC_006491	P81713	XLOC_010118	Q9SLN8	XLOC_009379	Q9RB36	XLOC_013548
XLOC_007104	Q10KL8	XLOC_009559	Q7NLD3	XLOC_006572	F4JP46	XLOC_010140	Q53QK0	XLOC_009391		XLOC_013598	A3BDI8
XLOC_007155	Q10JL1	XLOC_009594	B8AWM1	XLOC_006593	Q8H7U8	XLOC_010244	O65201	XLOC_009405	Q75L11	XLOC_013875	Q42577
XLOC_007207	Q8LJW3	XLOC_009614		XLOC_006678	Q9LXV0	XLOC_010275	Q94KD8	XLOC_009409	O71155	XLOC_013882	Q9M313
XLOC_007225	Q5EAF2	XLOC_009628	Q6L589	XLOC_006756		XLOC_010306	Q5R833	XLOC_009426	Q39033	XLOC_014245	Q8VWQ5
XLOC_007230	Q10MJ1	XLOC_009635	Q5XQC7	XLOC_006814	Q10PZ6	XLOC_010355	P17801	XLOC_009439	Q9LP56	XLOC_014291	O48726
XLOC_007280	Q9FRF9	XLOC_009742		XLOC_006876	P0AAD5	XLOC_010363	Q93Z27	XLOC_009482	Q9LIG6	XLOC_014376	Q08BR4
XLOC_007293	O82225	XLOC_009763	Q9SRM0	XLOC_006907	Q10S72	XLOC_010377	Q6LA42	XLOC_009500		XLOC_014414	Q4R1I9
XLOC_007316	Q53RB0	XLOC_009846	Q9SGP2	XLOC_006920	Q9LHA8	XLOC_010392	P35684	XLOC_009585	Q9LUW0	XLOC_014891	A3B0Y1
XLOC_007362		XLOC_009858	Q6F357	XLOC_006949	Q6DBP3	XLOC_010394	Q9FXF2	XLOC_009608	C0LGQ4	XLOC_015015	Q02028
XLOC_007364	Q9T072	XLOC_009896	Q9FKL2	XLOC_006950	Q10N05	XLOC_010424	Q2RAK2	XLOC_009636	Q8LFS6	XLOC_015241	Q6F2Z1
XLOC_007388	B4SRG1	XLOC_009923	Q9SJH6	XLOC_006982	B4FF80	XLOC_010445	Q9C827	XLOC_009661	Q93YU8	XLOC_015325	O48780
XLOC_007493	Q04960	XLOC_009975	P29036	XLOC_007015	C7G304	XLOC_010544	P58960	XLOC_009703	Q9SF78	XLOC_015565	Q60DX8
XLOC_007606	Q9SAR5	XLOC_010045	Q67XD9	XLOC_007080	Q5HZL9	XLOC_010652	O81845	XLOC_009921		XLOC_015651	P39875
XLOC_007683	Q9FR44	XLOC_010097	Q54ND1	XLOC_007104	Q10KL8	XLOC_010675	Q9M015	XLOC_009972	Q2QYW3	XLOC_015694	Q5KQI6
XLOC_007714	Q67C40	XLOC_010101	Q9C810	XLOC_007106	Q9M9G7	XLOC_010818	F4JRF5	XLOC_010004	Q94BZ1	XLOC_015718	Q0D5W6
XLOC_007728	P13918	XLOC_010118	Q9SLN8	XLOC_007225	Q5EAF2	XLOC_010861	Q00531	XLOC_010021	Q94CV1	XLOC_015787	Q93WU9
XLOC_007732	Q6F2Y7	XLOC_010128	O23300	XLOC_007230	Q10MJ1	XLOC_010943	Q5XF57	XLOC_010392	P35684	XLOC_015885	Q7FAD5
XLOC_007770	F4HQX1	XLOC_010139	Q84XW5	XLOC_007231	Q940M4	XLOC_010956	Q6LA42	XLOC_010421	F4HRJ4	XLOC_015936	O80340
XLOC_007955	Q8GW19	XLOC_010140	Q53QK0	XLOC_007280	Q9FRF9	XLOC_011040	Q9SLD4	XLOC_010495	P98205	XLOC_015975	Q655X0
XLOC_008004	Q9UU99	XLOC_010211	Q2R2W1	XLOC_007293	O82225	XLOC_011092	O65201	XLOC_010511	O81395	XLOC_015982	P77467
XLOC_008100	O24467	XLOC_010275	Q94KD8	XLOC_007361	F4KDH9	XLOC_011121	Q8H129	XLOC_010544	P58960	XLOC_016089	Q5Z8T3
XLOC_008119	Q9FEQ8	XLOC_010306	Q5R833	XLOC_007362		XLOC_011189	B4G072	XLOC_010546		XLOC_016136	Q0DV32
XLOC_008210	Q8BG22	XLOC_010349	K4BNG7	XLOC_007364	Q9T072	XLOC_011213	Q84XW5	XLOC_010548	Q41542	XLOC_016247	O04985
XLOC_008232	Q5ZK92	XLOC_010355	P17801	XLOC_007381	P11402	XLOC_011230	Q9MAP5	XLOC_010628	P35681	XLOC_016261	P0CH35
XLOC_008352	Q9LI74	XLOC_010363	Q93Z27	XLOC_007388	B4SRG1	XLOC_011231	Q9ZSB1	XLOC_010707	Q6Z4N4	XLOC_016574	P31110
XLOC_008375	Q9LSQ5	XLOC_010377	Q6LA42	XLOC_007397		XLOC_011234	Q9SLN8	XLOC_010763	Q2YB61	XLOC_016641	Q86TW2
XLOC_008401	Q9ZVC7	XLOC_010394	Q9FXF2	XLOC_007493	Q04960	XLOC_011268	Q9FH05	XLOC_010778	Q9LSE2	XLOC_016662	Q822K4
XLOC_008434	P24629	XLOC_010411	Q37907	XLOC_007586	Q9SLY8	XLOC_011308	Q53P85	XLOC_010986	Q2QYF3	XLOC_016767	Q69XJ0
XLOC_008598		XLOC_010419	Q7X7A4	XLOC_007606	Q9SAR5	XLOC_011375	P29036	XLOC_011012	C0LGP9	XLOC_016873	Q9ZTP5
XLOC_008663	O80522	XLOC_010439	Q9NT22	XLOC_007728	P13918	XLOC_011450	Q945P6	XLOC_011015	Q8LBW3	XLOC_016950
XLOC_008684	Q09758	XLOC_010445	Q9C827	XLOC_007732	Q6F2Y7	XLOC_011455	Q0D9V6	XLOC_011017	A3AWH5	XLOC_016996	Q10PI5
XLOC_008730	Q7V350	XLOC_010502	F4JRF5	XLOC_007746	Q0JKZ0	XLOC_011487	A0A0B4J234	XLOC_011060	Q9SJE2	XLOC_017061	Q84Q77
XLOC_008741	Q55CU8	XLOC_010524	Q2QR54	XLOC_007854	Q9SVY1	XLOC_011510	Q0DAE8	XLOC_011105	Q9FG13	XLOC_017081	Q9ZV36
XLOC_008793	Q55CU8	XLOC_010652	O81845	XLOC_007915	Q94HW2	XLOC_011532	C4L427	XLOC_011170	B8BKI8	XLOC_017094	O94653
XLOC_008816		XLOC_010675	Q9M015	XLOC_008004	Q9UU99	XLOC_011548	Q8S8A0	XLOC_011239	Q576X0	XLOC_017110	Q852Q1
XLOC_008943		XLOC_010792	Q2QR54	XLOC_008119	Q9FEQ8	XLOC_011619	Q6PBS6	XLOC_011267	Q94F30	XLOC_017215	Q54GN8
XLOC_008973	Q02028	XLOC_010862	P94598	XLOC_008210	Q8BG22	XLOC_011627	Q29PZ2	XLOC_011313	Q43434	XLOC_017286	Q5KQN0
XLOC_008985		XLOC_010923	Q0IU52	XLOC_008260		XLOC_011646		XLOC_011328	Q9FMR1	XLOC_017297	Q40682
XLOC_009018	P12257	XLOC_010943	Q5XF57	XLOC_008262	P16235	XLOC_011805		XLOC_011340	Q2RAK2	XLOC_017323	Q9FPJ5
XLOC_009090	Q24133	XLOC_010956	Q6LA42	XLOC_008314	Q8LR34	XLOC_011819	Q9D1E8	XLOC_011358	Q8L4P8	XLOC_017383	P59234
XLOC_009101	Q12267	XLOC_010985	K4BNG7	XLOC_008352	Q9LI74	XLOC_011831	F9UST0	XLOC_011389	F4I240	XLOC_017545	Q2U9L6
XLOC_009109	A7SVT1	XLOC_011040	Q9SLD4	XLOC_008386	Q93ZT5	XLOC_011843	P0C035	XLOC_011398	Q0IIH4	XLOC_017725	F4IXE7
XLOC_009168	Q9ZVC7	XLOC_011092	O65201	XLOC_008423	Q09815	XLOC_011863	Q94AW5	XLOC_011456	Q5EAE9	XLOC_018017	Q5QJ60
XLOC_009218	Q9LI74	XLOC_011176	Q43257	XLOC_008436	Q0JHU7	XLOC_011974	B9LEN6	XLOC_011618	P14133	XLOC_018272	Q39266
XLOC_009225	Q97LS5	XLOC_011189	B4G072	XLOC_008451	P0C540	XLOC_011984	Q6C1B1	XLOC_011619	Q6PBS6	XLOC_018446	Q8H7M1
XLOC_009256	P07369	XLOC_011213	Q84XW5	XLOC_008598		XLOC_012047	Q9SNQ6	XLOC_011656	Q9SW08	XLOC_018485	Q94AK6
XLOC_009303	Q4VA72	XLOC_011231	Q9ZSB1	XLOC_008608	Q0DK16	XLOC_012115	Q0DAJ3	XLOC_011732	Q54FC5	XLOC_018544	Q9LHT0
XLOC_009358	Q9Y2A7	XLOC_011234	Q9SLN8	XLOC_008619	Q7XC57	XLOC_012145	C0LGS3	XLOC_011755		XLOC_018558	Q84QC0
XLOC_009445	Q9FEQ8	XLOC_011308	Q53P85	XLOC_008943		XLOC_012196	Q1MX30	XLOC_011802	Q41001	XLOC_018696	Q7NXD4
XLOC_009463	O24467	XLOC_011375	P29036	XLOC_008961	P10220	XLOC_012197	Q2R2D5	XLOC_011853	Q5SMU7	XLOC_018839	Q5UPF5
XLOC_009500		XLOC_011450	Q945P6	XLOC_008973	Q02028	XLOC_012240	P00434	XLOC_011926	Q9LR00	XLOC_018854	Q69XM7
XLOC_009534	Q9SYM2	XLOC_011462	Q9C7S5	XLOC_009018	P12257	XLOC_012243	Q8VYI5	XLOC_011969	Q9LI65	XLOC_018946	Q9SGU2
XLOC_009553	Q9FMH5	XLOC_011473	Q0DA21	XLOC_009022		XLOC_012344	Q9ZU96	XLOC_011975	B3CUF6	XLOC_019017	Q9XID5
XLOC_009563	Q9UU99	XLOC_011487	A0A0B4J234	XLOC_009101	Q12267	XLOC_012350	Q9SKB2	XLOC_012029	Q6ZFR0	XLOC_019051	Q8S1Z1
XLOC_009608	C0LGQ4	XLOC_011541	F4JRC5	XLOC_009106	P0C540	XLOC_012431	C7G3A0	XLOC_012032		XLOC_019082	Q9FH54
XLOC_009643	A1T8H1	XLOC_011545	Q01638	XLOC_009109	A7SVT1	XLOC_012542	A3CMT0	XLOC_012145	C0LGS3	XLOC_019099	O64464
XLOC_009664	Q9FMX6	XLOC_011548	Q8S8A0	XLOC_009142	O26373	XLOC_012605	Q0AC40	XLOC_012160	Q60EW9	XLOC_019136	Q9M573
XLOC_009754	P09189	XLOC_011627	Q29PZ2	XLOC_009162	Q9ZVI6	XLOC_012606	Q55874	XLOC_012461	Q69T58	XLOC_019241	Q40742
XLOC_009814	F4HQX1	XLOC_011646		XLOC_009218	Q9LI74	XLOC_012625	P54634	XLOC_012509	P12862	XLOC_019249	Q84LK3
XLOC_009852	Q6F2Y7	XLOC_011716	F4JC97	XLOC_009225	Q97LS5	XLOC_012825	Q8VY81	XLOC_012539		XLOC_019269
XLOC_009859	Q6F357	XLOC_011805		XLOC_009235	Q2MHE4	XLOC_012849	Q9SKB2	XLOC_012570	Q50EK3	XLOC_019353	P01053
XLOC_009879	Q3MI00	XLOC_011819	Q9D1E8	XLOC_009256	P07369	XLOC_012852		XLOC_012601	A7PZL3	XLOC_019354	P01053
XLOC_009897	Q9FHM4	XLOC_011831	F9UST0	XLOC_009358	Q9Y2A7	XLOC_012976	Q8S8S7	XLOC_012624	Q9SU40	XLOC_019393
XLOC_009909	P56185	XLOC_011835	Q9LFA5	XLOC_009445	Q9FEQ8	XLOC_013004	Q9XI33	XLOC_012625	P54634	XLOC_019424
XLOC_009936		XLOC_011843	P0C035	XLOC_009528	Q6FR35	XLOC_013119	Q17152	XLOC_012708	Q5VN06	XLOC_019472	Q9ZVP8
XLOC_009967	Q9LI74	XLOC_011863	Q94AW5	XLOC_009529	P10978	XLOC_013236	P26684	XLOC_012810	Q8IUH2	XLOC_019517
XLOC_010043	Q9M2N5	XLOC_011973	O81316	XLOC_009553	Q9FMH5	XLOC_013523	Q9SGP2	XLOC_012975	Q9ZUN5	XLOC_019531	O22860
XLOC_010049	Q9AV39	XLOC_011974	B9LEN6	XLOC_009643	A1T8H1	XLOC_013525	Q29PZ2	XLOC_013017	Q8VZ02	XLOC_019594	Q0J4P2
XLOC_010050	Q9AV39	XLOC_012041	Q39214	XLOC_009721	Q9SVY1	XLOC_013547	P98105	XLOC_013142	Q9LMR3	XLOC_019608	P61134
XLOC_010077	Q9FLP9	XLOC_012047	Q9SNQ6	XLOC_009754	P09189	XLOC_013559	Q9M9S4	XLOC_013232	Q658G7	XLOC_019612	Q84J55
XLOC_010126	Q8GV43	XLOC_012115	Q0DAJ3	XLOC_009775	A8GKV9	XLOC_013600		XLOC_013438	Q6DG03	XLOC_019791	Q5ZML9
XLOC_010271	Q2R041	XLOC_012192	P19549	XLOC_009855	P13918	XLOC_013646	Q0DAE8	XLOC_013461	Q10I20	XLOC_019813
XLOC_010305	P83941	XLOC_012240	P00434	XLOC_009859	Q6F357	XLOC_013700	Q0D9V6	XLOC_013463		XLOC_019893	Q5ZAJ0
XLOC_010343	Q69Q47	XLOC_012241	Q9FLC0	XLOC_009879	Q3MI00	XLOC_013835	K4ZRC1	XLOC_013484	A2YGP6	XLOC_019907	Q9S827
XLOC_010480	Q1QWN5	XLOC_012243	Q8VYI5	XLOC_009893		XLOC_014130	P01053	XLOC_013600		XLOC_019978	Q941R4
XLOC_010489	Q8LG89	XLOC_012344	Q9ZU96	XLOC_009897	Q9FHM4	XLOC_014155	Q5W7C1	XLOC_013622	Q9LFP3	XLOC_020106	Q567Z6
XLOC_010601	Q6Z4N4	XLOC_012345	B4RCK3	XLOC_009904	Q9FR44	XLOC_014162	Q5XF09	XLOC_013646	Q0DAE8	XLOC_020122	Q9FE67
XLOC_010621	P37834	XLOC_012350	Q9SKB2	XLOC_009909	P56185	XLOC_014233	Q9WTL7	XLOC_013661	Q0V869	XLOC_020132	Q40784
XLOC_010628	P35681	XLOC_012431	C7G3A0	XLOC_009936		XLOC_014245	Q8VWQ5	XLOC_013816	Q9SIL7	XLOC_020173	O04630
XLOC_010784	P93092	XLOC_012542	A3CMT0	XLOC_010049	Q9AV39	XLOC_014276	Q55CU8	XLOC_013891	Q9FZ97	XLOC_020377	A2YXC7
XLOC_010800		XLOC_012556	Q07423	XLOC_010050	Q9AV39	XLOC_014393		XLOC_013906	Q68Y52	XLOC_020432	Q93ZE8
XLOC_010808	Q9NVG8	XLOC_012574	A4J100	XLOC_010062	Q53NI2	XLOC_014465	Q5VQP7	XLOC_014071	Q5M974	XLOC_020563	Q6YZ99
XLOC_010828	Q2QYE1	XLOC_012605	Q0AC40	XLOC_010077	Q9FLP9	XLOC_014492	Q6B6R4	XLOC_014117	Q9SBK8	XLOC_020564	Q6YZZ2
XLOC_010834	Q8LG89	XLOC_012606	Q55874	XLOC_010084	Q8RWG1	XLOC_014501	P36775	XLOC_014118	P09618	XLOC_020633
XLOC_010898		XLOC_012625	P54634	XLOC_010121		XLOC_014581	Q9SX20	XLOC_014119	P09618	XLOC_020649	P98159
XLOC_010996	P81402	XLOC_012750		XLOC_010126	Q8GV43	XLOC_014745	Q9LZP8	XLOC_014262	Q9FE20	XLOC_020677	C0SV51
XLOC_011030	P93431	XLOC_012825	Q8VY81	XLOC_010168	Q2QZ37	XLOC_014813	P49079	XLOC_014379	Q84V03	XLOC_020738	O64240
XLOC_011042	Q53NK6	XLOC_012849	Q9SKB2	XLOC_010254	E7F7V7	XLOC_014840	Q6I5C3	XLOC_014581	Q9SX20	XLOC_020918	Q6JB11
XLOC_011045	Q9ZT94	XLOC_012852		XLOC_010271	Q2R041	XLOC_014924	Q9LET0	XLOC_014602	Q6ATY4	XLOC_021230	Q1PE40
XLOC_011063		XLOC_012989		XLOC_010303	P93431	XLOC_014962	P24068	XLOC_014609		XLOC_021395	Q9FKS8
XLOC_011135	Q2R3A1	XLOC_013119	Q17152	XLOC_010399	Q9SS03	XLOC_014969	Q84WF6	XLOC_014665	Q9LSE2	XLOC_021769	O81970
XLOC_011185	Q2R4Z5	XLOC_013236	P26684	XLOC_010427	F4IN23	XLOC_015141	Q9SRN4	XLOC_014666	Q8VZR7	XLOC_021970	Q5I7K3
XLOC_011212	K4CEE8	XLOC_013361		XLOC_010467	P80461	XLOC_015355	Q8TGM7	XLOC_014761	Q8VZQ2	XLOC_022047	P28814
XLOC_011237	P24909	XLOC_013523	Q9SGP2	XLOC_010480	Q1QWN5	XLOC_015356	A0A125YYR0	XLOC_014859	Q9LI74	XLOC_022089	P80470
XLOC_011252	Q9C7T7	XLOC_013525	Q29PZ2	XLOC_010489	Q8LG89	XLOC_015357	Q6CQE5	XLOC_014959	Q5ZLK1	XLOC_022171	Q43772
XLOC_011266	Q8RWG1	XLOC_013547	P98105	XLOC_010564	Q8GSN8	XLOC_015358	Q5DU56	XLOC_014987	Q75L11	XLOC_022183
XLOC_011275	Q9FLP9	XLOC_013559	Q9M9S4	XLOC_010604	Q570U6	XLOC_015414	Q8VWQ5	XLOC_015141	Q9SRN4	XLOC_022252
XLOC_011297	Q9AV39	XLOC_013700	Q0D9V6	XLOC_010621	P37834	XLOC_015441		XLOC_015179	Q6I5I8	XLOC_022258	P22195
XLOC_011307	Q8W4Y5	XLOC_013705	Q945P6	XLOC_010704	Q6Z4N4	XLOC_015485	Q688R1	XLOC_015196	Q9ZVI7	XLOC_022361	Q6K548
XLOC_011351		XLOC_013984	Q9XF63	XLOC_010766		XLOC_015503	Q9XES1	XLOC_015329	Q688T8	XLOC_022448	Q9FFE0
XLOC_011359	Q9PFJ7	XLOC_014015	Q9ZUX1	XLOC_010776	C9E894	XLOC_015526	P01053	XLOC_015336	Q9SZ67	XLOC_022740	Q9SI09
XLOC_011367		XLOC_014130	P01053	XLOC_010800		XLOC_015627	Q9SDQ3	XLOC_015350	O48726	XLOC_022760	Q8BGC4
XLOC_011406	Q681N2	XLOC_014155	Q5W7C1	XLOC_010828	Q2QYE1	XLOC_015630	P27707	XLOC_015355	Q8TGM7	XLOC_022775	Q9RDV4
XLOC_011452	Q38910	XLOC_014217		XLOC_010834	Q8LG89	XLOC_015685	F4ISY0	XLOC_015356	A0A125YYR0	XLOC_023007	A2XBN5
XLOC_011483		XLOC_014233	Q9WTL7	XLOC_010900	Q7V7L7	XLOC_015738		XLOC_015357	Q6CQE5	XLOC_023015	Q9FH92
XLOC_011494	Q655V5	XLOC_014245	Q8VWQ5	XLOC_010913	Q39134	XLOC_015850	Q8S8K8	XLOC_015358	Q5DU56	XLOC_023105	Q9FYH7
XLOC_011565	O65581	XLOC_014291	O48726	XLOC_010918	Q8L7V3	XLOC_015920	Q8LBH2	XLOC_015380	Q8S3D1	XLOC_023133	Q9M1C7
XLOC_011569	Q9ZVT9	XLOC_014297	Q9JKE7	XLOC_010932	Q84TH5	XLOC_015922	Q8L9W8	XLOC_015388	Q9LV48	XLOC_023178	Q8LBQ7
XLOC_011580	O24646	XLOC_014376	Q08BR4	XLOC_011030	P93431	XLOC_015942	Q94HW2	XLOC_015496	Q9FY50	XLOC_023201	P49175
XLOC_011633		XLOC_014414	Q4R1I9	XLOC_011045	Q9ZT94	XLOC_015974	Q9LIE6	XLOC_015748	Q9FZ86	XLOC_023311	Q949M8
XLOC_011656	Q9SW08	XLOC_014465	Q5VQP7	XLOC_011059	Q2R041	XLOC_015989	Q0DAE8	XLOC_015876	Q0JM17	XLOC_023343	Q9SQ64
XLOC_011724	C3W7B0	XLOC_014501	P36775	XLOC_011135	Q2R3A1	XLOC_016060	Q69VD5	XLOC_016005	Q0V7T5	XLOC_023364	P0DKK9
XLOC_011779		XLOC_014581	Q9SX20	XLOC_011185	Q2R4Z5	XLOC_016184	Q9SK87	XLOC_016023	Q8S8A0	XLOC_023367	O81816
XLOC_011795		XLOC_014745	Q9LZP8	XLOC_011201	Q84MD2	XLOC_016189	Q9FNI1	XLOC_016048		XLOC_023412	Q6VVA6
XLOC_011814	F4HZQ7	XLOC_014800	Q0DKF0	XLOC_011212	K4CEE8	XLOC_016253	Q8GRL4	XLOC_016080	F4K956	XLOC_023498	A2XRZ6
XLOC_011830	Q165U5	XLOC_014813	P49079	XLOC_011226	O23300	XLOC_016282	Q9T0I5	XLOC_016143		XLOC_023624	Q9ZW11
XLOC_011883	K7WCI9	XLOC_014840	Q6I5C3	XLOC_011237	P24909	XLOC_016330	Q84JI0	XLOC_016293	K4BVL1	XLOC_023673	Q8GXS3
XLOC_011902	Q9FJ45	XLOC_014924	Q9LET0	XLOC_011266	Q8RWG1	XLOC_016348	Q9LV60	XLOC_016376	Q56VS4	XLOC_023696	Q9UT79
XLOC_011940	Q9P3U2	XLOC_014962	P24068	XLOC_011275	Q9FLP9	XLOC_016463		XLOC_016463		XLOC_023805
XLOC_011947	Q4JHE0	XLOC_015325	O48780	XLOC_011285	Q53NI2	XLOC_016502	Q17RB8	XLOC_016467	Q9LRP1	XLOC_023897	Q9XF92
XLOC_012000	Q01401	XLOC_015414	Q8VWQ5	XLOC_011286	Q9LRE6	XLOC_016574	P31110	XLOC_016492		XLOC_023996	Q7XKF4
XLOC_012046	Q81A96	XLOC_015441		XLOC_011297	Q9AV39	XLOC_016577	Q68FT3	XLOC_016752	Q8VZ02	XLOC_024080	Q6NQK2
XLOC_012124	Q642R9	XLOC_015469	Q9SIM4	XLOC_011298	Q9AV39	XLOC_016766	Q9XI33	XLOC_016802		XLOC_024185
XLOC_012158	Q69XQ6	XLOC_015503	Q9XES1	XLOC_011307	Q8W4Y5	XLOC_016810	Q9FLC0	XLOC_016910	Q6F4N5	XLOC_024202	Q93YN4
XLOC_012163	E8MGH8	XLOC_015526	P01053	XLOC_011351		XLOC_016845	O81816	XLOC_017020		XLOC_024240	Q40731
XLOC_012187	Q9LV58	XLOC_015549	Q6B6R4	XLOC_011406	Q681N2	XLOC_016899	Q10QW3	XLOC_017511	Q69V36	XLOC_024304	P47749
XLOC_012191	Q67W65	XLOC_015566	Q6L589	XLOC_011452	Q38910	XLOC_017072	Q09893	XLOC_017603	Q9LY03	XLOC_024307	Q7XT99
XLOC_012254	B8IUW4	XLOC_015622	Q0DI31	XLOC_011483		XLOC_017096	Q8H8V7	XLOC_017613	Q9LVM0	XLOC_024345	P50201
XLOC_012255		XLOC_015627	Q9SDQ3	XLOC_011514	Q3E965	XLOC_017342	Q688R3	XLOC_017641	O22893	XLOC_024441	Q01N44
XLOC_012260	Q53LQ0	XLOC_015718	Q0D5W6	XLOC_011580	O24646	XLOC_017349	I1GQE7	XLOC_017661	Q9M9L0	XLOC_024611
XLOC_012296	Q6ZFR0	XLOC_015738		XLOC_011657		XLOC_017436	Q688R3	XLOC_017667	Q8VYF4	XLOC_024680	Q9SR62
XLOC_012349		XLOC_015850	Q8S8K8	XLOC_011693		XLOC_017443	Q9C6T7	XLOC_017728		XLOC_025107	C0LGH2
XLOC_012388		XLOC_015920	Q8LBH2	XLOC_011706		XLOC_017476	Q9LF24	XLOC_017811	Q6NKZ9	XLOC_025212	Q7XR61
XLOC_012474	O49995	XLOC_015922	Q8L9W8	XLOC_011750	Q9SX20	XLOC_017555	Q9FEQ8	XLOC_017837	P0C6F1	XLOC_025237	Q8LD98
XLOC_012569	B4P6P7	XLOC_015942	Q94HW2	XLOC_011795		XLOC_017639		XLOC_017900	Q6F4N5	XLOC_025367	Q8VYV9
XLOC_012583	Q8GWW8	XLOC_015974	Q9LIE6	XLOC_011814	F4HZQ7	XLOC_017648	Q9FDX6	XLOC_018002		XLOC_025469
XLOC_012689	Q6R7G3	XLOC_015991	Q6PQQ3	XLOC_011818	Q0DX67	XLOC_017651		XLOC_018047	Q7Y0Y8	XLOC_025556	Q9ZVD2
XLOC_012819	Q653P0	XLOC_016189	Q9FNI1	XLOC_011830	Q165U5	XLOC_017740	Q09893	XLOC_018106	Q94C77	XLOC_025567
XLOC_012847	Q9C7A2	XLOC_016253	Q8GRL4	XLOC_011849	Q0CRQ5	XLOC_017837	P0C6F1	XLOC_018160		XLOC_025937
XLOC_012928		XLOC_016282	Q9T0I5	XLOC_011950		XLOC_017881	C5WUP3	XLOC_018197		XLOC_025956	A2XBN5
XLOC_012994	Q9LV58	XLOC_016330	Q84JI0	XLOC_012000	Q01401	XLOC_017913	Q10QW3	XLOC_018246	C0LGF4	XLOC_026069	Q9ZUH5
XLOC_013000	Q9FZD9	XLOC_016348	Q9LV60	XLOC_012107	P51105	XLOC_017971	Q9FLC2	XLOC_018322		XLOC_026077	Q8H7M1
XLOC_013016	Q2FT37	XLOC_016574	P31110	XLOC_012117	Q9K451	XLOC_018014	Q9FLC0	XLOC_018351	Q9SMZ3	XLOC_026144	Q9FF61
XLOC_013051	Q0WPT7	XLOC_016766	Q9XI33	XLOC_012156	Q9M2P8	XLOC_018026	Q9SZE2	XLOC_018390	O48791	XLOC_026163	F4I839
XLOC_013108		XLOC_016770	Q69XJ4	XLOC_012163	E8MGH8	XLOC_018042		XLOC_018477		XLOC_026258	Q6ZL94
XLOC_013264	Q9FJ45	XLOC_016810	Q9FLC0	XLOC_012191	Q67W65	XLOC_018061	Q9XI33	XLOC_018532	Q9LZ56	XLOC_026464	A1RIK5
XLOC_013370	Q3YRM3	XLOC_016845	O81816	XLOC_012254	B8IUW4	XLOC_018141	Q654B3	XLOC_018538	Q8S8S3	XLOC_026512	P14895
XLOC_013551	Q2NWQ7	XLOC_016870	Q6NUT3	XLOC_012255		XLOC_018258	P31110	XLOC_018593	Q9T0I5	XLOC_026522	Q9FQA3
XLOC_013663	Q652J4	XLOC_016873	Q9ZTP5	XLOC_012372	Q6Z6W2	XLOC_018307		XLOC_018664	Q94AI1	XLOC_026536	Q9AST8
XLOC_013743	Q681N2	XLOC_016899	Q10QW3	XLOC_012407	Q9CY62	XLOC_018526	Q9LV60	XLOC_018676	Q93Y31	XLOC_026560	Q05968
XLOC_013782	Q9M9Q6	XLOC_017023	O94245	XLOC_012412		XLOC_018546	Q84JI0	XLOC_018742	O49668	XLOC_026728	P52894
XLOC_013805	P12330	XLOC_017072	Q09893	XLOC_012541	Q6R7G3	XLOC_018593	Q9T0I5	XLOC_018743	Q10RB4	XLOC_026936	C0HLF1
XLOC_013816	Q9SIL7	XLOC_017158	Q9LDH1	XLOC_012567	P40267	XLOC_018595	Q2V364	XLOC_018907	F4JLM5	XLOC_027011
XLOC_013933	Q8L730	XLOC_017342	Q688R3	XLOC_012569	B4P6P7	XLOC_018624	Q8GRL4	XLOC_018911	Q0V7T5	XLOC_027081	Q4R1I9
XLOC_013991	Q58339	XLOC_017384	D4D8P3	XLOC_012664	P40267	XLOC_018681	Q10QF2	XLOC_018919	Q6ETL8	XLOC_027147	Q9SLN8
XLOC_014016	Q5T1Q4	XLOC_017436	Q688R3	XLOC_012689	Q6R7G3	XLOC_018747	Q2V3I3	XLOC_018983		XLOC_027159	Q9FG13
XLOC_014058	Q688M5	XLOC_017443	Q9C6T7	XLOC_012790	Q9SGZ8	XLOC_018849	Q69VE0	XLOC_018984	Q96518	XLOC_027286	P82953
XLOC_014119	P09618	XLOC_017555	Q9FEQ8	XLOC_012799		XLOC_018893	Q8S8A0	XLOC_019008	Q6NLF7	XLOC_027340	O22860
XLOC_014219	Q8LEJ6	XLOC_017639		XLOC_012873	A0Q2B1	XLOC_018925	Q0DAE8	XLOC_019019	Q10S44	XLOC_027435
XLOC_014266	Q9FLV9	XLOC_017648	Q9FDX6	XLOC_012928		XLOC_018949	Q9SK32	XLOC_019056	Q67Y83	XLOC_027496	Q9LT10
XLOC_014284	Q8GU83	XLOC_017651		XLOC_012972	Q944K3	XLOC_018987	Q8W261	XLOC_019129	Q9S720	XLOC_027559	Q9XFB7
XLOC_014290	P42331	XLOC_017700	O64937	XLOC_012994	Q9LV58	XLOC_018990	Q8L9W8	XLOC_019306	Q6ZJS7	XLOC_027569	Q9EPU4
XLOC_014305	Q56YN8	XLOC_017740	Q09893	XLOC_013000	Q9FZD9	XLOC_018992	Q9LVD8	XLOC_019330	Q56X72	XLOC_027660	P14897
XLOC_014315	Q8R7U6	XLOC_017913	Q10QW3	XLOC_013022	Q9M2P8	XLOC_019082	Q9FH54	XLOC_019636	Q94IB9	XLOC_027695	Q7XII4
XLOC_014318	Q688T8	XLOC_017914	Q8GRS2	XLOC_013057		XLOC_019138	Q28ZX3	XLOC_019780	Q8S9J6	XLOC_027785	O82528
XLOC_014390	P20027	XLOC_017933	F8VQ03	XLOC_013115	Q5Z676	XLOC_019141	Q08747	XLOC_019942	Q9SB58	XLOC_027805	Q69RC4
XLOC_014412	Q6VAA7	XLOC_017971	Q9FLC2	XLOC_013169	Q01401	XLOC_019218	Q8S8Q6	XLOC_019995	F4JHN2	XLOC_027952	Q9SZC9
XLOC_014436	P27551	XLOC_018014	Q9FLC0	XLOC_013219	Q54ET3	XLOC_019291	Q9C9T2	XLOC_020015	Q93WG3	XLOC_028039	Q8RWZ3
XLOC_014474	Q9SQQ9	XLOC_018017	Q5QJ60	XLOC_013223	Q4JHE0	XLOC_019297	Q9SD53	XLOC_020021	Q9ZLR5	XLOC_028049	Q8H7M1
XLOC_014513	P09189	XLOC_018026	Q9SZE2	XLOC_013264	Q9FJ45	XLOC_019447		XLOC_020142	Q6ZKV8	XLOC_028052	Q9FK44
XLOC_014517	Q84TF0	XLOC_018042		XLOC_013337		XLOC_019545	O22800	XLOC_020153	Q8S9J6	XLOC_028060	Q7X993
XLOC_014559	Q75HP9	XLOC_018057	Q69XJ4	XLOC_013351	F4HZQ7	XLOC_019611	Q9FE06	XLOC_020233	Q9SGZ8	XLOC_028127	Q94BU8
XLOC_014572	Q8LQH4	XLOC_018096	Q9SUG6	XLOC_013352	Q9LPF1	XLOC_019655	Q20168	XLOC_020390	Q94FL5	XLOC_028160	Q9P6P5
XLOC_014602	Q6ATY4	XLOC_018141	Q654B3	XLOC_013370	Q3YRM3	XLOC_019815	Q9LIS1	XLOC_020473	Q84WP6	XLOC_028274	Q9FDW8
XLOC_014611	Q99865	XLOC_018258	P31110	XLOC_013378		XLOC_019995	F4JHN2	XLOC_021066	O65677	XLOC_028296	Q682V0
XLOC_014612	P81898	XLOC_018307		XLOC_013471	Q8H124	XLOC_020118	Q9LIS1	XLOC_021070	Q9S746	XLOC_028496	A0A6S6QR11
XLOC_014615	Q6AU80	XLOC_018446	Q8H7M1	XLOC_013551	Q2NWQ7	XLOC_020207	P96197	XLOC_021091	Q38909	XLOC_028589	P40267
XLOC_014687	Q9SEE9	XLOC_018526	Q9LV60	XLOC_013602	P49298	XLOC_020282	Q5JR59	XLOC_021122	Q69L19	XLOC_028610	Q8RWB1
XLOC_014692	Q8S9Z2	XLOC_018546	Q84JI0	XLOC_013639	Q3E965	XLOC_020317	Q9SJY5	XLOC_021166	Q945S8	XLOC_028729	A5V9R3
XLOC_014714	Q9SR23	XLOC_018595	Q2V364	XLOC_013663	Q652J4	XLOC_020327	Q9FE06	XLOC_021169		XLOC_028848	O49660
XLOC_014762		XLOC_018624	Q8GRL4	XLOC_013703	Q38910	XLOC_020388	O22800	XLOC_021219	Q97Y16	XLOC_028981	Q9AY76
XLOC_014808	Q9XI31	XLOC_018681	Q10QF2	XLOC_013743	Q681N2	XLOC_020469	Q9SRS9	XLOC_021285	Q7XXN4	XLOC_028982	P13192
XLOC_014832	P59082	XLOC_018686	Q10QH1	XLOC_013805	P12330	XLOC_020480	Q9FKS8	XLOC_021306	Q8L8W0	XLOC_029009	Q948Z4
XLOC_014833	P59082	XLOC_018813	Q9SGP2	XLOC_013822	Q3EDH8	XLOC_020596		XLOC_021577	Q762B4	XLOC_029039	Q9C7S7
XLOC_014873	Q76PD2	XLOC_018949	Q9SK32	XLOC_013838	O95273	XLOC_020670	Q9SD53	XLOC_021794	O23006	XLOC_029098	Q53RB0
XLOC_014892	P59082	XLOC_018990	Q8L9W8	XLOC_013933	Q8L730	XLOC_020672	C0Z2L5	XLOC_021879	Q84UR0	XLOC_029275	Q84WW1
XLOC_015009	Q8S9Z2	XLOC_018992	Q9LVD8	XLOC_013967	Q9LZV4	XLOC_020830	O74503	XLOC_021935	Q9ZQX6	XLOC_029294	Q9M130
XLOC_015014		XLOC_019051	Q8S1Z1	XLOC_013991	Q58339	XLOC_020893	Q9SD53	XLOC_021965	A2XT03	XLOC_029336
XLOC_015073	Q6AU80	XLOC_019081	Q9SD53	XLOC_014016	Q5T1Q4	XLOC_020992		XLOC_022012	Q75LJ4	XLOC_029421	Q9FK29
XLOC_015092	F4JZJ2	XLOC_019082	Q9FH54	XLOC_014042	Q9FIV6	XLOC_021090		XLOC_022050	Q9ZQX6	XLOC_029500	Q5ZA07
XLOC_015121	Q75HP9	XLOC_019099	O64464	XLOC_014159	F4JZG9	XLOC_021104	Q0JC44	XLOC_022175	O23006	XLOC_029808	Q84XV2
XLOC_015136	P0C540	XLOC_019141	Q08747	XLOC_014219	Q8LEJ6	XLOC_021143	O04348	XLOC_022187	A0A1P8B554	XLOC_029961	Q84JZ8
XLOC_015159	Q0PGJ6	XLOC_019218	Q8S8Q6	XLOC_014266	Q9FLV9	XLOC_021160	Q6YXH5	XLOC_022404	O48529	XLOC_030028	Q9C983
XLOC_015162	P09189	XLOC_019228	Q92564	XLOC_014305	Q56YN8	XLOC_021229	Q6GLK2	XLOC_022437	Q6YUL8	XLOC_030109	Q948L5
XLOC_015230		XLOC_019297	Q9SD53	XLOC_014318	Q688T8	XLOC_021318	Q2QXJ2	XLOC_022645		XLOC_030148	Q10CQ1
XLOC_015268	B7KWT4	XLOC_019447		XLOC_014412	Q6VAA7	XLOC_021417	Q2R2W1	XLOC_022686		XLOC_030285	Q91VY5
XLOC_015305	Q3MI00	XLOC_019517		XLOC_014413	D3UAG7	XLOC_021495	Q04647	XLOC_022725	A3C057	XLOC_030311	O04486
XLOC_015329	Q688T8	XLOC_019531	O22860	XLOC_014436	P27551	XLOC_021569	Q9SKD9	XLOC_022732	Q9SJ81	XLOC_030321	Q24009
XLOC_015497	F4JZG9	XLOC_019545	O22800	XLOC_014512	Q9D3B1	XLOC_021654	Q8LD26	XLOC_022936	B8ARW2	XLOC_030418
XLOC_015538	Q42838	XLOC_019611	Q9FE06	XLOC_014513	P09189	XLOC_021868	Q9LPZ1	XLOC_023002	Q01KM7	XLOC_030557
XLOC_015539	Q9SBK8	XLOC_019612	Q84J55	XLOC_014517	Q84TF0	XLOC_021918	Q6AWY1	XLOC_023041	Q8GXT3	XLOC_030680	Q9SIX0
XLOC_015545	P54904	XLOC_019776	Q12QG7	XLOC_014533	Q9C7T7	XLOC_022049	Q9ZV19	XLOC_023089	Q8RY16	XLOC_030855	Q9AYE4
XLOC_015600	Q688M5	XLOC_019811	O80340	XLOC_014544	P02582	XLOC_022090	Q9S827	XLOC_023214	Q0V7R1	XLOC_030992	Q9SC12
XLOC_015742	Q6CX31	XLOC_019907	Q9S827	XLOC_014593	F4JZJ0	XLOC_022101	Q84MA1	XLOC_023293	Q9AUJ7	XLOC_031102	P49216
XLOC_015780	O32107	XLOC_020118	Q9LIS1	XLOC_014594	Q8RY23	XLOC_022301	Q8LD26	XLOC_023419	Q96564	XLOC_031197	Q8LDS4
XLOC_015797	A2Y720	XLOC_020122	Q9FE67	XLOC_014601	Q9ZT92	XLOC_022375	Q9FL62	XLOC_023427	Q93Y09	XLOC_031245	F4KDH9
XLOC_015815		XLOC_020207	P96197	XLOC_014612	P81898	XLOC_022692		XLOC_023437	Q7XRV2	XLOC_031447	Q6Z2M9
XLOC_015824	Q0DG05	XLOC_020223	Q9FJH0	XLOC_014614	Q6IM92	XLOC_022783	A2Z1N3	XLOC_023455	Q48DF1	XLOC_031448	Q6NKS4
XLOC_015828	Q8S8N3	XLOC_020282	Q5JR59	XLOC_014615	Q6AU80	XLOC_022810	Q0JC44	XLOC_023510	Q9ASR3	XLOC_031480	Q93ZY7
XLOC_015955		XLOC_020305	Q6YPD0	XLOC_014687	Q9SEE9	XLOC_022847	Q9ZTA9	XLOC_023549	Q7XWU8	XLOC_031559	F4JKK0
XLOC_015993	Q67W83	XLOC_020317	Q9SJY5	XLOC_014802		XLOC_022959	Q60EW9	XLOC_023559	Q5GJ59	XLOC_031653	Q42342
XLOC_016019	B4FVP3	XLOC_020319	Q6Z244	XLOC_014828	Q9LUI1	XLOC_022991	O03982	XLOC_023568	P58050	XLOC_031769	Q9LVI9
XLOC_016089	Q5Z8T3	XLOC_020327	Q9FE06	XLOC_014832	P59082	XLOC_023135	Q9FXQ3	XLOC_023640	Q7XTB2	XLOC_031928	Q6H7M1
XLOC_016130	O80638	XLOC_020480	Q9FKS8	XLOC_014833	P59082	XLOC_023189	Q33E23	XLOC_023693	P93231	XLOC_031936	Q94CS9
XLOC_016168	Q04351	XLOC_020670	Q9SD53	XLOC_014872	A5GU17	XLOC_023229	Q5JQD7	XLOC_023943	Q8LPF3	XLOC_032035	Q0E2Q3
XLOC_016225	Q10Q65	XLOC_020672	C0Z2L5	XLOC_014892	P59082	XLOC_023294	C8VQ97	XLOC_024207	Q9SR62	XLOC_032071	Q6H7M1
XLOC_016239	Q9SKY8	XLOC_020893	Q9SD53	XLOC_014914	Q9XI31	XLOC_023550	Q8VYV9	XLOC_024341	P94461	XLOC_032072	A3BDI8
XLOC_016251	O81003	XLOC_020976	Q01595	XLOC_015009	Q8S9Z2	XLOC_023558	Q5GJ59	XLOC_024422	A0A1P8ATR9	XLOC_032094	Q6ZHS4
XLOC_016291	Q9ERC8	XLOC_020992		XLOC_015073	Q6AU80	XLOC_023560	Q5GJ59	XLOC_024446	A0A1P8ATR9	XLOC_032142	Q46906
XLOC_016321	Q84TH4	XLOC_021104	Q0JC44	XLOC_015121	Q75HP9	XLOC_023656	P84516	XLOC_024907	Q9FTA0	XLOC_032188	A1XQR9
XLOC_016347	P09189	XLOC_021143	O04348	XLOC_015136	P0C540	XLOC_023837	Q1MTR1	XLOC_024928	Q940R4	XLOC_032219	Q0E4K1
XLOC_016431	Q8LD26	XLOC_021160	Q6YXH5	XLOC_015159	Q0PGJ6	XLOC_023888		XLOC_024950	Q93WY4	XLOC_032280	Q7XUV6
XLOC_016525	Q9FN15	XLOC_021229	Q6GLK2	XLOC_015230		XLOC_023890	Q9LVB9	XLOC_025134	Q9DRA0	XLOC_032564	Q8RWQ8
XLOC_016539	Q9LVD9	XLOC_021417	Q2R2W1	XLOC_015268	B7KWT4	XLOC_023907	O80844	XLOC_025173	Q93Y06	XLOC_032706
XLOC_016540	Q58889	XLOC_021654	Q8LD26	XLOC_015329	Q688T8	XLOC_023935	Q6JAH0	XLOC_025366	Q87DS9	XLOC_033094
XLOC_016591	O74507	XLOC_021716		XLOC_015332	Q54GB2	XLOC_023993	Q9FTA0	XLOC_025786	A3AWH5	XLOC_033222	P24062
XLOC_016598	Q9FJ47	XLOC_021868	Q9LPZ1	XLOC_015497	F4JZG9	XLOC_024114	O04331	XLOC_025807	G9LZD7	XLOC_033229	Q10716
XLOC_016600	Q9FJ47	XLOC_021956	B8AQW7	XLOC_015538	Q42838	XLOC_024118	D9HP26	XLOC_025967	Q960T2	XLOC_033422	Q503Q1
XLOC_017003	Q8GUH2	XLOC_022025	Q54D08	XLOC_015539	Q9SBK8	XLOC_024189	Q9NL83	XLOC_026033	B9FDR3	XLOC_033465	Q94CS9
XLOC_017012	Q54TH5	XLOC_022032	B8AQW7	XLOC_015545	P54904	XLOC_024190	P37220	XLOC_026044		XLOC_033508	P22198
XLOC_017061	Q84Q77	XLOC_022090	Q9S827	XLOC_015797	A2Y720	XLOC_024320	A8I679	XLOC_026124	Q70G58	XLOC_033675
XLOC_017202	Q9SR86	XLOC_022297	A0A1D6F9Y9	XLOC_015815		XLOC_024339	Q9SZN7	XLOC_026126	Q3UDK1	XLOC_033701	Q9FM03
XLOC_017267	Q9Y7K5	XLOC_022301	Q8LD26	XLOC_015828	Q8S8N3	XLOC_024341	P94461	XLOC_026237	A2YN56	XLOC_033818	Q9LZG0
XLOC_017320	Q17RB8	XLOC_022375	Q9FL62	XLOC_015936	O80340	XLOC_024385	Q55874	XLOC_026266	Q7M878	XLOC_033820	Q6K1S6
XLOC_017344	Q10HD0	XLOC_022514		XLOC_015955		XLOC_024386	A0A125SXN2	XLOC_026279	Q84JI0	XLOC_033868	Q8L866
XLOC_017367	Q2QLV9	XLOC_022620	Q9LMN8	XLOC_015993	Q67W83	XLOC_024477	Q9UR07	XLOC_026304	Q84ZC0	XLOC_033884	F4JDJ0
XLOC_017388		XLOC_022692		XLOC_016019	B4FVP3	XLOC_024532	Q67ZW1	XLOC_026306	Q9C5J4	XLOC_034073	Q0VTA8
XLOC_017391	Q9FJ47	XLOC_022760	Q8BGC4	XLOC_016024	Q69TY4	XLOC_024587		XLOC_026340	P03878	XLOC_034078	Q0E3L5
XLOC_017396	Q9WV23	XLOC_022768	Q9M9Z2	XLOC_016037	Q8S9J6	XLOC_024700	Q08655	XLOC_026447		XLOC_034192	Q7N5W0
XLOC_017463	Q17RB8	XLOC_022783	A2Z1N3	XLOC_016066	A6QP05	XLOC_024701	Q9NL82	XLOC_026449		XLOC_034424	A5DBS1
XLOC_017508	Q10Q08	XLOC_022810	Q0JC44	XLOC_016089	Q5Z8T3	XLOC_024721	Q7X7N3	XLOC_026566		XLOC_034426	Q2QUC5
XLOC_017539	B3H6K1	XLOC_022903	Q60857	XLOC_016151	Q8GXU5	XLOC_024789	O04331	XLOC_026615	O04251	XLOC_034480	Q9KT00
XLOC_017582	Q54UB1	XLOC_022959	Q60EW9	XLOC_016161	P17585	XLOC_024907	Q9FTA0	XLOC_026707	Q9W7R2	XLOC_034489	Q9LVC3
XLOC_017597	Q9SR86	XLOC_022991	O03982	XLOC_016168	Q04351	XLOC_024932	Q9FWX2	XLOC_026735		XLOC_034958	Q8W0W4
XLOC_017687	Q10MW6	XLOC_023015	Q9FH92	XLOC_016171	Q9BV23	XLOC_024974	Q6JAH0	XLOC_026811	F4IXW2	XLOC_035022	Q9FUM8
XLOC_017754	Q84Q77	XLOC_023035		XLOC_016225	Q10Q65	XLOC_025006	Q9ZPH9	XLOC_026892	Q8H274	XLOC_035046	Q9SL78
XLOC_017786	A0KQH4	XLOC_023105	Q9FYH7	XLOC_016239	Q9SKY8	XLOC_025022	Q9LVB9	XLOC_026902	Q55680	XLOC_035106	Q5I7K3
XLOC_017805	Q54TH5	XLOC_023176	P28769	XLOC_016251	O81003	XLOC_025025	F4KGY6	XLOC_026955	Q9C5Z3	XLOC_035237
XLOC_017811	Q6NKZ9	XLOC_023178	Q8LBQ7	XLOC_016291	Q9ERC8	XLOC_025059	Q6AWY6	XLOC_027016	Q8VZU2	XLOC_035310	Q9M0Z3
XLOC_017812	Q8GUH2	XLOC_023189	Q33E23	XLOC_016296	Q9C6T1	XLOC_025078		XLOC_027029	Q9FT45	XLOC_035311	Q5MBR3
XLOC_017836	Q9FUN0	XLOC_023201	P49175	XLOC_016321	Q84TH4	XLOC_025139	O35657	XLOC_027051	Q8H5D4	XLOC_035455	P23993
XLOC_017908	P11881	XLOC_023229	Q5JQD7	XLOC_016375	Q9FFF6	XLOC_025268	P84516	XLOC_027133		XLOC_035496	Q2QUC5
XLOC_017959	Q8H7Y6	XLOC_023294	C8VQ97	XLOC_016392	Q93RR6	XLOC_025307	Q27IK6	XLOC_027228		XLOC_035498	P52581
XLOC_017963	Q84JC0	XLOC_023311	Q949M8	XLOC_016431	Q8LD26	XLOC_025359	Q5GJ59	XLOC_027291	Q0D2E8	XLOC_035532	Q9LQ32
XLOC_018033	P49002	XLOC_023373	O64477	XLOC_016517	Q9FIF7	XLOC_025510	Q6VVA6	XLOC_027364	Q6L500	XLOC_035629	Q9FJ47
XLOC_018035	B9DFU2	XLOC_023412	Q6VVA6	XLOC_016525	Q9FN15	XLOC_025604	Q9GKX6	XLOC_027418		XLOC_035670	Q01MB6
XLOC_018056	Q39172	XLOC_023550	Q8VYV9	XLOC_016536	Q53RM0	XLOC_025816	A1AZF8	XLOC_027561	Q2QAV0	XLOC_035679	A0A1P8B760
XLOC_018084		XLOC_023558	Q5GJ59	XLOC_016539	Q9LVD9	XLOC_025828	A0A3G5BB24	XLOC_027577	P37834	XLOC_035822	Q8K199
XLOC_018094	Q6R2J8	XLOC_023564	Q9LMP1	XLOC_016540	Q58889	XLOC_025975	O03982	XLOC_027646	Q8LFN2	XLOC_035839	G4N286
XLOC_018176	Q5Z678	XLOC_023656	P84516	XLOC_016591	O74507	XLOC_025986	A2XYV5	XLOC_027929	Q8H3A7	XLOC_035875	M1BJF6
XLOC_018228	Q9FJ47	XLOC_023696	Q9UT79	XLOC_016597	Q9FJ47	XLOC_026058	Q54IP0	XLOC_027941	Q9SMZ3	XLOC_035900	Q7Y1Z0
XLOC_018229	Q9FJ47	XLOC_023704	Q0J954	XLOC_016598	Q9FJ47	XLOC_026168	Q08937	XLOC_027946	Q9LE22	XLOC_036020	P24846
XLOC_018231	P80884	XLOC_023837	Q1MTR1	XLOC_016600	Q9FJ47	XLOC_026204		XLOC_027975	P53665	XLOC_036083	P0A3R0
XLOC_018237	O74507	XLOC_023888		XLOC_016624	Q8K582	XLOC_026340	P03878	XLOC_028020	Q9SXJ8	XLOC_036107
XLOC_018262	Q9FMS4	XLOC_023890	Q9LVB9	XLOC_016785	Q8H157	XLOC_026369	Q9LRR4	XLOC_028103	Q8RW96	XLOC_036211	O48556
XLOC_018263	Q9SGU2	XLOC_023935	Q6JAH0	XLOC_016887	Q8RUF8	XLOC_026384	A2WPN7	XLOC_028230		XLOC_036254	E9Q286
XLOC_018292	Q9LVD9	XLOC_023996	Q7XKF4	XLOC_017003	Q8GUH2	XLOC_026461	Q7EZT1	XLOC_028235	Q6ZDY8	XLOC_036313	Q86JJ0
XLOC_018426	Q8LD26	XLOC_024096	F7J0N2	XLOC_017012	Q54TH5	XLOC_026535	Q9C585	XLOC_028251	O64629	XLOC_036323	Q9FHB6
XLOC_018467	B4RA70	XLOC_024135	Q9AV28	XLOC_017061	Q84Q77	XLOC_026561	Q84Z02	XLOC_028255	O74503	XLOC_036348	Q9FLQ4
XLOC_018527	P09189	XLOC_024304	P47749	XLOC_017202	Q9SR86	XLOC_026582	Q9FF12	XLOC_028462	P0C133	XLOC_036488	O43719
XLOC_018555	Q84TH4	XLOC_024320	A8I679	XLOC_017259	B3H6K1	XLOC_026620		XLOC_028514	Q9M1P7	XLOC_036566	Q0JB88
XLOC_018585	O18757	XLOC_024339	Q9SZN7	XLOC_017356	P24602	XLOC_026790	A1CAL7	XLOC_028528		XLOC_036571	F7BLM1
XLOC_018627	O81003	XLOC_024358	Q6Q3H3	XLOC_017367	Q2QLV9	XLOC_026796	Q9LZS7	XLOC_028548	P24922	XLOC_036698	Q9Y5A7
XLOC_018658	Q10Q65	XLOC_024532	Q67ZW1	XLOC_017388		XLOC_026851	Q8VZG2	XLOC_028574	A7ETJ6	XLOC_036708	Q9C9G4
XLOC_018721	Q9BV23	XLOC_024550	A8I679	XLOC_017396	Q9WV23	XLOC_026888	A2WPN7	XLOC_028582	Q658I5	XLOC_036795	A0A1P8B760
XLOC_018757		XLOC_024587		XLOC_017463	Q17RB8	XLOC_027055	Q8GVZ6	XLOC_028609	O78328	XLOC_036891	Q9C9G4
XLOC_018817	Q5Z8T3	XLOC_024662		XLOC_017477	Q10JL1	XLOC_027132	Q8GVZ6	XLOC_028639	P68428	XLOC_037036	A3AWA4
XLOC_018828	P24792	XLOC_024680	Q9SR62	XLOC_017508	Q10Q08	XLOC_027262	Q0VD15	XLOC_028711	Q67WJ8	XLOC_037212	Q8LFL8
XLOC_018874	Q8S9J6	XLOC_024695	Q9LX85	XLOC_017566		XLOC_027283	P82953	XLOC_028720	Q7RTR2	XLOC_037245
XLOC_018897	A0A1D6GQ67	XLOC_024700	Q08655	XLOC_017582	Q54UB1	XLOC_027284	P82953	XLOC_028722	Q8VXV4	XLOC_037289	P53665
XLOC_018921	Q67W83	XLOC_024721	Q7X7N3	XLOC_017597	Q9SR86	XLOC_027361	Q6Z401	XLOC_028775	Q9FLP0	XLOC_037445	Q9XHZ8
XLOC_018956	Q6BQU8	XLOC_024806	F2VYU4	XLOC_017620	B8ANX9	XLOC_027386	Q7XII4	XLOC_028928		XLOC_037496	Q8GWE1
XLOC_018988	Q8VD83	XLOC_024902	Q9ZQ99	XLOC_017692	Q10MX4	XLOC_027550	F4I1T7	XLOC_028992		XLOC_037700	O80337
XLOC_019024	Q9SL05	XLOC_024932	Q9FWX2	XLOC_017754	Q84Q77	XLOC_027557		XLOC_029012	Q39131	XLOC_037947	Q9FLT9
XLOC_019109	Q94BT2	XLOC_024974	Q6JAH0	XLOC_017771	Q9XG81	XLOC_027710	Q7EZT1	XLOC_029034	Q10D38	XLOC_038068	Q1PDX5
XLOC_019123	Q24JJ8	XLOC_025022	Q9LVB9	XLOC_017786	A0KQH4	XLOC_027789	Q9LRR5	XLOC_029076	Q9SXA1	XLOC_038424
XLOC_019155	Q84VX0	XLOC_025025	F4KGY6	XLOC_017805	Q54TH5	XLOC_027831	Q0D5R2	XLOC_029118	Q7Y001	XLOC_038663	B1W1K9
XLOC_019250		XLOC_025078		XLOC_017872		XLOC_027958	Q93Z27	XLOC_029348	Q5VPE3	XLOC_038919	Q5Z6F6
XLOC_019344	Q3V384	XLOC_025268	P84516	XLOC_017908	P11881	XLOC_027960	Q08937	XLOC_029442	Q67UL3	XLOC_039017	A0A1D6HQ92
XLOC_019352	O74452	XLOC_025304		XLOC_017959	Q8H7Y6	XLOC_028094	Q01499	XLOC_029506	P21342	XLOC_039109	P0DKK0
XLOC_019380	Q8VY64	XLOC_025307	Q27IK6	XLOC_017972	O81816	XLOC_028186	F4I3V3	XLOC_029575	A2ZAI7	XLOC_039239	Q6Z345
XLOC_019419	Q6R0H1	XLOC_025359	Q5GJ59	XLOC_018033	P49002	XLOC_028215	Q9ZSD4	XLOC_029591	Q336M2	XLOC_039373	Q6H7E4
XLOC_019501	F4JH46	XLOC_025510	Q6VVA6	XLOC_018068	Q52K82	XLOC_028241	Q84Z02	XLOC_029598	Q35322	XLOC_039439	Q9FN03
XLOC_019522	Q9ZNR0	XLOC_025545	Q9SXB4	XLOC_018094	Q6R2J8	XLOC_028356		XLOC_029604	Q10I20	XLOC_039509	Q8GWK6
XLOC_019594	Q0J4P2	XLOC_025547	O64477	XLOC_018216	Q3UJB3	XLOC_028434	Q9LQV2	XLOC_029653	A0A1S3X835	XLOC_039519	A4GYN8
XLOC_019675	Q89MU0	XLOC_025548	O64477	XLOC_018228	Q9FJ47	XLOC_028475		XLOC_029672		XLOC_039525	Q84TG3
XLOC_019718	Q5MBR6	XLOC_025556	Q9ZVD2	XLOC_018231	P80884	XLOC_028578	A1AW32	XLOC_029782	Q9FJ45	XLOC_039639	Q6DFN1
XLOC_019796	F4JTE7	XLOC_025604	Q9GKX6	XLOC_018237	O74507	XLOC_028619		XLOC_029804	Q5VPE3	XLOC_039696	Q9SHI4
XLOC_019854	Q84UP7	XLOC_025747	Q33E23	XLOC_018252	Q7T076	XLOC_028660	Q9LM69	XLOC_029867	Q2QQ96	XLOC_039779
XLOC_019884	B2C4D0	XLOC_025778	Q9QUR6	XLOC_018262	Q9FMS4	XLOC_028734	Q9CAB7	XLOC_029921		XLOC_039780	A0A0P0X0C0
XLOC_019885	A0A3L6G998	XLOC_025814	Q8W2X5	XLOC_018263	Q9SGU2	XLOC_028769	Q9SSE5	XLOC_029953	Q8W4K5	XLOC_039882	Q6PL11
XLOC_019975	Q43257	XLOC_025816	A1AZF8	XLOC_018292	Q9LVD9	XLOC_028883	Q9LIN3	XLOC_029981	Q2QM84	XLOC_039954	Q6Z437
XLOC_019989	B3DJT0	XLOC_025828	A0A3G5BB24	XLOC_018333	C4LJU0	XLOC_028965	P45674	XLOC_030002	Q8W4K5	XLOC_040072	Q2HIK4
XLOC_019990		XLOC_025975	O03982	XLOC_018426	Q8LD26	XLOC_029000	Q9XIM0	XLOC_030122	A5HEH4	XLOC_040143	Q6Z6T2
XLOC_020015	Q93WG3	XLOC_025986	A2XYV5	XLOC_018493	C0LGQ4	XLOC_029034	Q10D38	XLOC_030132	Q10D34	XLOC_040156	Q9S7P9
XLOC_020034	B2C4D0	XLOC_026065	Q5XF79	XLOC_018527	P09189	XLOC_029040	Q6AVI1	XLOC_030162	P28523	XLOC_040175	Q84MC1
XLOC_020070	Q84UP7	XLOC_026113	Q94KL7	XLOC_018555	Q84TH4	XLOC_029122	O88658	XLOC_030270	Q58FZ0	XLOC_040229	P19951
XLOC_020149	P52521	XLOC_026168	Q08937	XLOC_018567	Q8TX83	XLOC_029259	Q9FKL6	XLOC_030315	Q9STM6	XLOC_040339	Q9FGT8
XLOC_020154	Q9FG14	XLOC_026204		XLOC_018600	O61704	XLOC_029263	Q0IMV4	XLOC_030343	P0DKJ6	XLOC_040352	Q9SIM4
XLOC_020188		XLOC_026330	Q8GU86	XLOC_018627	O81003	XLOC_029397	A0JPQ7	XLOC_030379		XLOC_040420	Q6EU49
XLOC_020303		XLOC_026369	Q9LRR4	XLOC_018642	Q9SKY8	XLOC_029412	Q6AWY7	XLOC_030392	P93276	XLOC_040517	B6TVL4
XLOC_020343	Q0J4P2	XLOC_026384	A2WPN7	XLOC_018658	Q10Q65	XLOC_029432	Q9LME8	XLOC_030464	Q9XF43	XLOC_040521	Q9M9A8
XLOC_020465	Q0J8G8	XLOC_026385	A2WPN7	XLOC_018713	Q8H0T5	XLOC_029443		XLOC_030522	F4IIM1	XLOC_040535	Q6Z5N4
XLOC_020473	Q84WP6	XLOC_026461	Q7EZT1	XLOC_018719	B8H173	XLOC_029575	A2ZAI7	XLOC_030578	Q9S775	XLOC_040556	Q9AST3
XLOC_020545	Q43135	XLOC_026579	W8JMU7	XLOC_018740	Q8GXU5	XLOC_029598	Q35322	XLOC_030691	Q9C9R6	XLOC_040599	Q9LNE7
XLOC_020572	Q8VY64	XLOC_026582	Q9FF12	XLOC_018757		XLOC_029634	Q9D6H5	XLOC_030733	O52972	XLOC_040629	Q9LVJ1
XLOC_020615	Q3V384	XLOC_026620		XLOC_018817	Q5Z8T3	XLOC_029636	O70535	XLOC_030758		XLOC_040691	P22198
XLOC_020674	Q55403	XLOC_026628	P42856	XLOC_018828	P24792	XLOC_029707	O97507	XLOC_030809	Q9QXP4	XLOC_040743	Q42602
XLOC_020727	O28819	XLOC_026790	A1CAL7	XLOC_018843	A6QP05	XLOC_029816	P86251	XLOC_030810		XLOC_040807	Q5Z6F6
XLOC_020755		XLOC_026796	Q9LZS7	XLOC_018859	O24646	XLOC_029896	P9WF49	XLOC_031022	Q10E64	XLOC_040942	Q94F47
XLOC_020760	Q9FHH5	XLOC_026821	Q6Z401	XLOC_018897	A0A1D6GQ67	XLOC_029951	Q9FW70	XLOC_031038	A2XMN1	XLOC_041040	Q9MAT6
XLOC_020814	Q84VX0	XLOC_026851	Q8VZG2	XLOC_018921	Q67W83	XLOC_030060	P45851	XLOC_031069		XLOC_041051
XLOC_020863	Q94BT2	XLOC_026885		XLOC_018956	Q6BQU8	XLOC_030122	A5HEH4	XLOC_031162	Q84SN3	XLOC_041072	Q941L3
XLOC_020956	Q9SL05	XLOC_026888	A2WPN7	XLOC_018988	Q8VD83	XLOC_030207	F4J061	XLOC_031187	O80386	XLOC_041222	Q10KF0
XLOC_020964	P46687	XLOC_027055	Q8GVZ6	XLOC_019024	Q9SL05	XLOC_030270	Q58FZ0	XLOC_031254	Q6DR04	XLOC_041332	O48528
XLOC_021001	Q9FY46	XLOC_027106		XLOC_019033	Q94AP3	XLOC_030299	Q9LIN3	XLOC_031398	A8MRC7	XLOC_041514	Q6UDK1
XLOC_021013	Q9FIK1	XLOC_027114	Q4R1I9	XLOC_019109	Q94BT2	XLOC_030392	P93276	XLOC_031451	Q9MBD8	XLOC_041565	Q6K7R2
XLOC_021036	Q9AST1	XLOC_027132	Q8GVZ6	XLOC_019120	Q6FNY7	XLOC_030436		XLOC_031456	P29619	XLOC_041566	A0A0P0VI36
XLOC_021066	O65677	XLOC_027262	Q0VD15	XLOC_019136	Q9M573	XLOC_030476	Q9CAB7	XLOC_031486	Q94CD4	XLOC_041890	Q94BV5
XLOC_021072	Q9LZ25	XLOC_027273	Q9FLI7	XLOC_019146	Q9ZU93	XLOC_030690	A7FA72	XLOC_031703	Q6ZHC8	XLOC_041950	C0LGP4
XLOC_021128		XLOC_027283	P82953	XLOC_019155	Q84VX0	XLOC_030826	Q9SJH6	XLOC_031963	A0A0C6E0I7	XLOC_041958	C0LGP4
XLOC_021133	A0A1D6F9Y9	XLOC_027284	P82953	XLOC_019294	Q55403	XLOC_030848	Q9FRG8	XLOC_032013	Q40746	XLOC_042058	A0A1A9TAK5
XLOC_021154	Q9SX78	XLOC_027391	A5WBR3	XLOC_019355	Q9FDX8	XLOC_030875	Q76I22	XLOC_032112	P40781	XLOC_042182
XLOC_021156	Q94CE3	XLOC_027449	C1DJ52	XLOC_019382	P75443	XLOC_030878	Q53RB0	XLOC_032166	B6EUB3	XLOC_042186	Q10N03
XLOC_021178	Q9SJ81	XLOC_027557		XLOC_019419	Q6R0H1	XLOC_030910	Q91ID4	XLOC_032174	O65683	XLOC_042271	P81748
XLOC_021186	Q03267	XLOC_027569	Q9EPU4	XLOC_019420	Q9FGL0	XLOC_030938	Q75GI4	XLOC_032312	F4JM19	XLOC_042570
XLOC_021241	Q97BA1	XLOC_027595	W8JMU7	XLOC_019493	Q93105	XLOC_030961	Q75KV9	XLOC_032346		XLOC_042615	Q07423
XLOC_021252	Q652B0	XLOC_027677	Q0JIF2	XLOC_019501	F4JH46	XLOC_031018	Q84Z02	XLOC_032473	Q58CU0	XLOC_042686
XLOC_021258	E1C2U2	XLOC_027710	Q7EZT1	XLOC_019586	Q8VZQ4	XLOC_031043	Q9ZSD4	XLOC_032637	P17070	XLOC_042938	Q10N03
XLOC_021263	Q50EX6	XLOC_027756	Q8LBA6	XLOC_019594	Q0J4P2	XLOC_031095	O80674	XLOC_032730		XLOC_042941	Q10N03
XLOC_021285	Q7XXN4	XLOC_027785	O82528	XLOC_019641	O95433	XLOC_031153	Q943I6	XLOC_032776	Q6KAE5	XLOC_042958	Q10N03
XLOC_021352	A0A0G3VTN5	XLOC_027805	Q69RC4	XLOC_019718	Q5MBR6	XLOC_031211		XLOC_032801	Q69T58	XLOC_042985	P0C884
XLOC_021490	Q6R567	XLOC_027831	Q0D5R2	XLOC_019798	Q0J709	XLOC_031254	Q6DR04	XLOC_032859	Q6Z2J3	XLOC_043023	Q2R2W2
XLOC_021512	Q67ZI9	XLOC_027958	Q93Z27	XLOC_019884	B2C4D0	XLOC_031351	A6YIH8	XLOC_032978	Q8VZ13	XLOC_043082	F7J0N2
XLOC_021563	Q5XVC4	XLOC_027960	Q08937	XLOC_019885	A0A3L6G998	XLOC_031357	Q6IEL0	XLOC_033034	B9F166	XLOC_043162	Q6S6V0
XLOC_021576	Q8L7A0	XLOC_028049	Q8H7M1	XLOC_019893	Q5ZAJ0	XLOC_031377	Q9LIE6	XLOC_033098	Q2H0X9	XLOC_043215	Q9C5D2
XLOC_021640	Q69P51	XLOC_028110	Q943I6	XLOC_019962		XLOC_031445		XLOC_033223	Q6Z829	XLOC_043371	Q1MX30
XLOC_021643	Q69PA8	XLOC_028127	Q94BU8	XLOC_019975	Q43257	XLOC_031633	Q8LPB4	XLOC_033374	Q6H543	XLOC_043446	Q0JEP3
XLOC_021664	O22197	XLOC_028186	F4I3V3	XLOC_019990		XLOC_031701	Q54WS5	XLOC_033389	B9F4Q9	XLOC_043677	Q41350
XLOC_021682		XLOC_028215	Q9ZSD4	XLOC_020033	A0A3L6G998	XLOC_031725	Q6ZIK5	XLOC_033413	Q96262	XLOC_043690	Q10N03
XLOC_021720		XLOC_028241	Q84Z02	XLOC_020034	B2C4D0	XLOC_031756		XLOC_033566	O00762	XLOC_043768	Q9FLD5
XLOC_021732	Q5RBA3	XLOC_028295	Q75KV9	XLOC_020036	Q6ZJK7	XLOC_031823	F4HZQ7	XLOC_033625	Q9LFT5	XLOC_043817	A0A1A9TAK5
XLOC_021870		XLOC_028356		XLOC_020070	Q84UP7	XLOC_031963	A0A0C6E0I7	XLOC_033805	Q9FTA0	XLOC_043903	A6VQU2
XLOC_021895	Q9LSE2	XLOC_028434	Q9LQV2	XLOC_020132	Q40784	XLOC_032418	Q3EBZ2	XLOC_033807	Q9FKE9	XLOC_044080	P32112
XLOC_022062	Q603B8	XLOC_028475		XLOC_020149	P52521	XLOC_032801	Q69T58	XLOC_033836		XLOC_044392	B2VHM6
XLOC_022084	Q9LSE2	XLOC_028619		XLOC_020231	Q94AF0	XLOC_032812	Q9M5Q1	XLOC_033864		XLOC_044430	Q6Z4G8
XLOC_022106	Q8YPE8	XLOC_028660	Q9LM69	XLOC_020234	Q8LBV4	XLOC_032879	Q9LUA9	XLOC_033961	Q9C5D3	XLOC_044543	Q2Y5S2
XLOC_022201	A2Z3C4	XLOC_028734	Q9CAB7	XLOC_020242	P10978	XLOC_032919	F4J220	XLOC_034005	O80513	XLOC_044555	Q147F9
XLOC_022528		XLOC_028736	Q8VY81	XLOC_020263	Q9SX29	XLOC_032994	Q8L7W2	XLOC_034487	Q9SX98	XLOC_044624	Q84RL7
XLOC_022578	A0A0G3VTN5	XLOC_028877	Q2W0H3	XLOC_020292	Q08448	XLOC_033010	Q9M2D9	XLOC_034543	B8BMI1	XLOC_044670	Q9SLY8
XLOC_022599		XLOC_028883	Q9LIN3	XLOC_020343	Q0J4P2	XLOC_033198		XLOC_034571	B9GE13	XLOC_044680	P36397
XLOC_022657	Q50EX6	XLOC_029000	Q9XIM0	XLOC_020380	Q67ZU1	XLOC_033315		XLOC_034580	Q94AY3	XLOC_044760	Q9SS37
XLOC_022665	Q652B0	XLOC_029019	P0C5B1	XLOC_020465	Q0J8G8	XLOC_033381		XLOC_034661	A7NY33	XLOC_044828	Q9FK47
XLOC_022732	Q9SJ81	XLOC_029040	Q6AVI1	XLOC_020522	J4UHQ6	XLOC_033571		XLOC_034763	P82953	XLOC_044845	Q894B9
XLOC_022896	Q9SU13	XLOC_029397	A0JPQ7	XLOC_020524	Q8NP86	XLOC_033651		XLOC_034874		XLOC_044889	Q9M060
XLOC_022990	Q7XR80	XLOC_029432	Q9LME8	XLOC_020545	Q43135	XLOC_033684	Q8RXR2	XLOC_034898	Q9LZ56	XLOC_044907	Q94CD8
XLOC_023020	F4HZK4	XLOC_029450	O04529	XLOC_020570		XLOC_033693	Q9FG33	XLOC_035180	C0HLR9	XLOC_045034	Q9XF88
XLOC_023028		XLOC_029538	Q1G3Q4	XLOC_020572	Q8VY64	XLOC_033706	O65679	XLOC_035212	Q9FXM3	XLOC_045043	O64477
XLOC_023029	A0A0P0WFC8	XLOC_029634	Q9D6H5	XLOC_020599	Q28L73	XLOC_033740	F4KGY6	XLOC_035247	A2ZBG5	XLOC_045097	A9LLI8
XLOC_023044	Q5FB34	XLOC_029699	Q9SK82	XLOC_020749	Q6Z9F4	XLOC_033782	Q84XB3	XLOC_035266	Q2RBJ2	XLOC_045128	Q8H183
XLOC_023052	Q7XA39	XLOC_029707	O97507	XLOC_020755		XLOC_033785	Q9LIS1	XLOC_035415		XLOC_045230	P52712
XLOC_023082		XLOC_029738	Q9I2A8	XLOC_020760	Q9FHH5	XLOC_033814		XLOC_035558	Q93YR2	XLOC_045271	Q65PH9
XLOC_023089	Q8RY16	XLOC_029816	P86251	XLOC_020764	P0DO12	XLOC_033820	Q6K1S6	XLOC_035665	P50694	XLOC_045470	Q9FG13
XLOC_023192	Q7TP47	XLOC_029896	P9WF49	XLOC_020813	Q680K8	XLOC_033880	F2VYU4	XLOC_035833	Q8LAM0	XLOC_045647	Q69RC4
XLOC_023244		XLOC_030028	Q9C983	XLOC_020814	Q84VX0	XLOC_034085	Q9LIE6	XLOC_035844	Q9LJX0	XLOC_045691	Q0D5R3
XLOC_023350	Q7X6L2	XLOC_030060	P45851	XLOC_020956	Q9SL05	XLOC_034093	P22579	XLOC_035888	Q9XFH3	XLOC_045701	Q65249
XLOC_023353	Q9NUJ3	XLOC_030434	Q9LUA9	XLOC_021015	F2VYU4	XLOC_034105	Q9SK33	XLOC_035946		XLOC_045818	Q7Y0F6
XLOC_023406		XLOC_030436		XLOC_021128		XLOC_034108	P42774	XLOC_035965	A4UHT7	XLOC_045951	Q9XZC8
XLOC_023414	A2XT03	XLOC_030476	Q9CAB7	XLOC_021133	A0A1D6F9Y9	XLOC_034111	A6YIH8	XLOC_036008	Q949U4	XLOC_046021	P13658
XLOC_023455	Q48DF1	XLOC_030661		XLOC_021156	Q94CE3	XLOC_034148	O81155	XLOC_036012	Q7XSA2	XLOC_046264	Q84VK7
XLOC_023479	Q9SV68	XLOC_030768	O80462	XLOC_021178	Q9SJ81	XLOC_034150	Q6Z8B9	XLOC_036048	P26302	XLOC_046342	O49621
XLOC_023491	Q6NXC0	XLOC_030875	Q76I22	XLOC_021186	Q03267	XLOC_034402	Q6FPT1	XLOC_036056	Q7X7S8	XLOC_046372	Q8VZ80
XLOC_023512	F4KAF2	XLOC_030877	Q53RB0	XLOC_021241	Q97BA1	XLOC_034470	Q766C3	XLOC_036119	Q8RW93	XLOC_046585	Q9C5Q2
XLOC_023537	Q7SIC9	XLOC_030878	Q53RB0	XLOC_021252	Q652B0	XLOC_034529		XLOC_036234	Q7XTB2	XLOC_046815	Q9LND7
XLOC_023575	Q7XWK5	XLOC_030910	Q91ID4	XLOC_021258	E1C2U2	XLOC_034530	Q9FKL6	XLOC_036340	Q84WJ2	XLOC_046823	O04922
XLOC_023588	Q76BW5	XLOC_030938	Q75GI4	XLOC_021305	Q1LZH1	XLOC_034557	Q9S7B2	XLOC_036351	Q64M78	XLOC_046880	Q0IP28
XLOC_023623	Q8L9C4	XLOC_030961	Q75KV9	XLOC_021328	P41542	XLOC_034573	Q2QMT2	XLOC_036474	Q9FQ20	XLOC_046894	Q93VV5
XLOC_023647	Q9SIT6	XLOC_031018	Q84Z02	XLOC_021329		XLOC_034611	Q9FFX4	XLOC_036573	O81316	XLOC_047058	O04287
XLOC_023770	Q9R803	XLOC_031043	Q9ZSD4	XLOC_021331		XLOC_034626	Q2QLT8	XLOC_036673	A0A067XRK9	XLOC_047354	P56277
XLOC_023771	Q9R803	XLOC_031095	O80674	XLOC_021352	A0A0G3VTN5	XLOC_034766	Q5HZ54	XLOC_036692	Q7XJ60	XLOC_047428	O82197
XLOC_023828	Q9SGW3	XLOC_031153	Q943I6	XLOC_021490	Q6R567	XLOC_034874		XLOC_036774	F4K410	XLOC_047463	Q700D9
XLOC_023849		XLOC_031209	Q09893	XLOC_021534		XLOC_034879	Q9SHJ5	XLOC_036797		XLOC_047468	P93026
XLOC_023943	Q8LPF3	XLOC_031215	Q9ZLD9	XLOC_021563	Q5XVC4	XLOC_034895		XLOC_037050		XLOC_047497	Q9SCS3
XLOC_023976	Q940R4	XLOC_031233	Q69T31	XLOC_021576	Q8L7A0	XLOC_035016	Q84TE6	XLOC_037109	Q9SLN1	XLOC_047512	Q8MIR4
XLOC_024014	A8KYR0	XLOC_031351	A6YIH8	XLOC_021590	O74545	XLOC_035061	Q4KMZ1	XLOC_037203	Q9FMU6	XLOC_047558	Q2QW53
XLOC_024150	B9FSC8	XLOC_031357	Q6IEL0	XLOC_021720		XLOC_035253	Q2RAP3	XLOC_037257	Q0JDC5	XLOC_047562	Q9FFN7
XLOC_024259	Q9FME2	XLOC_031377	Q9LIE6	XLOC_021769	O81970	XLOC_035450	Q766C2	XLOC_037264	Q56WL5	XLOC_047601
XLOC_024310	O23342	XLOC_031383	O48604	XLOC_021870		XLOC_035451	Q766C3	XLOC_037470	Q8H0T9	XLOC_047744	Q9FE62
XLOC_024366	D4N502	XLOC_031554	I1S489	XLOC_021961	A1S6Z5	XLOC_035769	Q56XJ7	XLOC_037487	Q6DBG8	XLOC_047859	O49255
XLOC_024410	Q43714	XLOC_031587	Q6K8R2	XLOC_021993	Q10N03	XLOC_035807	Q9LU33	XLOC_037503	Q9SJW0	XLOC_047938	Q93Z20
XLOC_024463	A0NGI1	XLOC_031633	Q8LPB4	XLOC_022069	Q95036	XLOC_035830	Q9SRQ8	XLOC_037689	Q8RXA5	XLOC_048008	O04922
XLOC_024475	Q07957	XLOC_031652	Q7XR88	XLOC_022089	P80470	XLOC_035833	Q8LAM0	XLOC_037750	Q0V147	XLOC_048017	Q9ZSB0
XLOC_024531	Q69U49	XLOC_031699	Q9LVB9	XLOC_022146	P50942	XLOC_035990	Q01I23	XLOC_037755	Q0DZF3	XLOC_048403
XLOC_024673	Q3UDW8	XLOC_031701	Q54WS5	XLOC_022322	P27521	XLOC_036050	F4KFM8	XLOC_037765	F4IVU1	XLOC_048468	Q6NN03
XLOC_024747	B9MR49	XLOC_031725	Q6ZIK5	XLOC_022367	Q8L7A0	XLOC_036086	O64538	XLOC_037797	P42435	XLOC_048552	Q9FJ45
XLOC_024787	P15896	XLOC_031756		XLOC_022442		XLOC_036136		XLOC_037853	Q9LJX0	XLOC_048591	Q9SAB0
XLOC_024790	Q6MWE5	XLOC_031779	Q5XF51	XLOC_022528		XLOC_036165	Q9ZV87	XLOC_037857	G4N286	XLOC_048603	Q02060
XLOC_024793	P34909	XLOC_032075	P20115	XLOC_022555	Q6YYC0	XLOC_036196	P24805	XLOC_037972	Q9FYF9	XLOC_048811	O48538
XLOC_024829	Q43209	XLOC_032142	Q46906	XLOC_022578	A0A0G3VTN5	XLOC_036213	Q01548	XLOC_038023	Q94KJ7	XLOC_048823	Q8S2E5
XLOC_024867	Q9ES34	XLOC_032188	A1XQR9	XLOC_022599		XLOC_036224	Q8TLB0	XLOC_038147	Q40648	XLOC_048830	Q0JJS8
XLOC_024966	Q8LPF3	XLOC_032219	Q0E4K1	XLOC_022600	P30771	XLOC_036340	Q84WJ2	XLOC_038264	Q6Z7W3	XLOC_048838	Q6L5H6
XLOC_025077	Q65XS5	XLOC_032381	Q9M0K4	XLOC_022619	Q1LZH1	XLOC_036362	D3U717	XLOC_038395	Q9LY41	XLOC_048870	Q7ZVZ7
XLOC_025088	Q9SGW3	XLOC_032418	Q3EBZ2	XLOC_022657	Q50EX6	XLOC_036383	Q9ZFB3	XLOC_038455	Q70E96	XLOC_048892	Q9QXT5
XLOC_025146		XLOC_032511	Q9LUA9	XLOC_022719	Q01899	XLOC_036392	Q7XQP4	XLOC_038501	Q8LB81	XLOC_048904	Q9P305
XLOC_025239		XLOC_032607	Q9ZV48	XLOC_022723		XLOC_036581	A4IJ27	XLOC_038508		XLOC_048967	Q9SSB8
XLOC_025275	Q9SIT6	XLOC_032812	Q9M5Q1	XLOC_022780	A0A1D6F9Y9	XLOC_036611	Q9LPF6	XLOC_038641	Q9C5D3	XLOC_049115	Q9FNC9
XLOC_025297	Q9FYL6	XLOC_032879	Q9LUA9	XLOC_022827	A2Z0Q0	XLOC_036649	Q7XTS4	XLOC_038984	Q7XII4	XLOC_049223	A0A3Q7GFB5
XLOC_025298	Q7XZY1	XLOC_032994	Q8L7W2	XLOC_022922		XLOC_036682	Q9SXA6	XLOC_039061	Q8LB81	XLOC_049548
XLOC_025347	Q7XWK5	XLOC_033198		XLOC_022929	Q8L850	XLOC_036692	Q7XJ60	XLOC_039095	Q21221	XLOC_049758
XLOC_025374	Q86YW9	XLOC_033222	P24062	XLOC_022966	Q8RWS4	XLOC_036739	O03982	XLOC_039283	Q56WM6	XLOC_049783	Q8LR34
XLOC_025405		XLOC_033315		XLOC_023020	F4HZK4	XLOC_036774	F4K410	XLOC_039366	Q2QM47	XLOC_049804	Q689D6
XLOC_025417	A2XRZ0	XLOC_033373	Q9SGP2	XLOC_023021	F4JKH6	XLOC_036797		XLOC_039512	Q9SMR2	XLOC_050075	Q8RXA7
XLOC_025429	Q01481	XLOC_033381		XLOC_023028		XLOC_036814	Q7XSV4	XLOC_039520		XLOC_050159	Q8S920
XLOC_025443	Q9SV68	XLOC_033571		XLOC_023044	Q5FB34	XLOC_036834		XLOC_039539	Q05609	XLOC_050318
XLOC_025463		XLOC_033693	Q9FG33	XLOC_023115	A0A1P8AS03	XLOC_036840	A2XYV5	XLOC_039610	Q66L33	XLOC_050408	P14982
XLOC_025470		XLOC_033740	F4KGY6	XLOC_023142	E1W8M5	XLOC_036851	O03982	XLOC_039806		XLOC_050583	Q9Y5Z4
XLOC_025501		XLOC_033749	Q9XF92	XLOC_023194	Q7XUJ5	XLOC_036992	Q9LPF6	XLOC_039809	Q0E459	XLOC_050796
XLOC_025527	Q9ZQG9	XLOC_033782	Q84XB3	XLOC_023279	Q86XJ0	XLOC_037137	Q8H102	XLOC_039868	Q9CAK4	XLOC_050798	Q9LXG8
XLOC_025530	Q9LZB8	XLOC_033814		XLOC_023291	Q9FMK7	XLOC_037148	Q65182	XLOC_040010		XLOC_050859	Q9FF31
XLOC_025570	Q9NUJ3	XLOC_033820	Q6K1S6	XLOC_023327	P09315	XLOC_037198	P22336	XLOC_040018	Q7PC76	XLOC_050927	Q40073
XLOC_025574		XLOC_033880	F2VYU4	XLOC_023348	Q3KTM0	XLOC_037241	Q14714	XLOC_040097	Q8S3D1	XLOC_051091	Q8VWJ2
XLOC_025576	Q3KTM0	XLOC_033901	I1S489	XLOC_023350	Q7X6L2	XLOC_037257	Q0JDC5	XLOC_040184	Q8L793	XLOC_051204	Q9FND7
XLOC_025588	Q0JCU7	XLOC_034059	Q9XI37	XLOC_023353	Q9NUJ3	XLOC_037269	D3U717	XLOC_040220		XLOC_051292	Q6PGS5
XLOC_025605	P19866	XLOC_034085	Q9LIE6	XLOC_023381	Q6NQG7	XLOC_037346	Q7XWU3	XLOC_040237	P48504	XLOC_051325	Q94ID6
XLOC_025636	Q94BN0	XLOC_034093	P22579	XLOC_023389	Q96KR6	XLOC_037447	Q96520	XLOC_040297		XLOC_051326	K4PW38
XLOC_025662		XLOC_034105	Q9SK33	XLOC_023406		XLOC_037630	F4KFM8	XLOC_040348		XLOC_051362	Q8GWF1
XLOC_025686		XLOC_034111	A6YIH8	XLOC_023413	A2XT03	XLOC_037720	Q2T9W3	XLOC_040370	Q8LGF7	XLOC_051467	Q8L7Q7
XLOC_025727	Q9VUW9	XLOC_034148	O81155	XLOC_023479	Q9SV68	XLOC_037725	Q0JBF0	XLOC_040460	Q6ZIK5	XLOC_051508	Q9S7Y1
XLOC_025749		XLOC_034402	Q6FPT1	XLOC_023537	Q7SIC9	XLOC_037755	Q0DZF3	XLOC_040639	P0DKK0	XLOC_051575	Q946Y7
XLOC_025817	Q66GP4	XLOC_034470	Q766C3	XLOC_023575	Q7XWK5	XLOC_037843	Q9LIE5	XLOC_040677	Q0DWH7	XLOC_051601	B2VDJ8
XLOC_025849	A1XWY7	XLOC_034530	Q9FKL6	XLOC_023588	Q76BW5	XLOC_037897	Q9LU33	XLOC_040726	Q9ZQX4	XLOC_051623	Q9M8K5
XLOC_025907	Q47Z18	XLOC_034561	Q5MAU8	XLOC_023647	Q9SIT6	XLOC_037924	Q08655	XLOC_040758	Q0P5W1	XLOC_051724	Q9LIC6
XLOC_025914	D7U6G6	XLOC_034611	Q9FFX4	XLOC_023681	Q9FGD6	XLOC_037974	Q8LBB2	XLOC_041246		XLOC_051761	F8WKW0
XLOC_025926	A0A0P0WFC8	XLOC_034626	Q2QLT8	XLOC_023758	Q9UHI7	XLOC_038005	Q1LTV6	XLOC_041316	Q6YV23	XLOC_051795	Q9FG13
XLOC_025938	F4JKH6	XLOC_034766	Q5HZ54	XLOC_023770	Q9R803	XLOC_038011	Q67ZW1	XLOC_041336		XLOC_051872	Q9FHW2
XLOC_025952	Q9C9G4	XLOC_034879	Q9SHJ5	XLOC_023771	Q9R803	XLOC_038025	Q7XT97	XLOC_041445		XLOC_051913	Q8GWR1
XLOC_026060	Q56XM9	XLOC_034895		XLOC_023782	B9FJG3	XLOC_038032	Q9FF46	XLOC_041464	Q9C912	XLOC_051915	Q8GWR1
XLOC_026067	A0A178VBJ0	XLOC_035061	Q4KMZ1	XLOC_023804	Q74FC3	XLOC_038068	Q1PDX5	XLOC_041465	O65418	XLOC_052018	P37890
XLOC_026075	Q6Z4N6	XLOC_035253	Q2RAP3	XLOC_023823	Q6MG12	XLOC_038271	Q9SIE7	XLOC_041510		XLOC_052155	Q75HY5
XLOC_026090	Q56S59	XLOC_035288		XLOC_023826	Q9FZ86	XLOC_038346	Q6ZFT5	XLOC_041759	Q9ZW74	XLOC_052304	Q9SRN0
XLOC_026116	Q69Q02	XLOC_035391		XLOC_023950	Q42980	XLOC_038498	Q689G9	XLOC_041882	Q84WU2	XLOC_052380	Q0INY7
XLOC_026172	Q9LQX2	XLOC_035450	Q766C2	XLOC_024014	A8KYR0	XLOC_038519	Q8H102	XLOC_041942	Q5WA76	XLOC_052496	Q7XWS7
XLOC_026175	Q8LI30	XLOC_035451	Q766C3	XLOC_024129	P27524	XLOC_038541	A4VP32	XLOC_042292	Q2QY04	XLOC_052734	P18566
XLOC_026239	A5H452	XLOC_035629	Q9FJ47	XLOC_024150	B9FSC8	XLOC_038626	Q93ZY7	XLOC_042545	Q41542	XLOC_052790	Q3AZA2
XLOC_026262	Q501D1	XLOC_035769	Q56XJ7	XLOC_024223	Q8VZ20	XLOC_038715	Q6CXP5	XLOC_042560	O81003	XLOC_052796	Q9SS03
XLOC_026284	D3UAG2	XLOC_035807	Q9LU33	XLOC_024234	Q9FYF9	XLOC_038865		XLOC_042581	Q8LSZ4	XLOC_052851	Q2QYE1
XLOC_026287	P27523	XLOC_035826	Q8S8P0	XLOC_024280	Q43207	XLOC_038867	Q6IEL0	XLOC_042731	Q70Z53	XLOC_052884	P24805
XLOC_026289	O02414	XLOC_035830	Q9SRQ8	XLOC_024307	Q7XT99	XLOC_038950	F4IHJ0	XLOC_042739	Q6R2W3	XLOC_052948	P0C132
XLOC_026313	P93594	XLOC_035889	Q7XUG1	XLOC_024310	O23342	XLOC_039068	Q6K3D8	XLOC_042792		XLOC_053085	P18566
XLOC_026428	B3PDC1	XLOC_035900	Q7Y1Z0	XLOC_024324	P15848	XLOC_039095	Q21221	XLOC_043016	Q0IQU1	XLOC_053091	Q9FGP9
XLOC_026487	Q66PF2	XLOC_035990	Q01I23	XLOC_024335	O64437	XLOC_039122	A2XA73	XLOC_043017	Q9SRM5	XLOC_053119
XLOC_026512	P14895	XLOC_036040	P19684	XLOC_024344	B3P3W1	XLOC_039136	P27968	XLOC_043117		XLOC_053152	Q9ZP21
XLOC_026546		XLOC_036086	O64538	XLOC_024365	Q94LP4	XLOC_039147	Q7XII4	XLOC_043470	Q8AVM7	XLOC_053255	B9LH40
XLOC_026611	F2E2E4	XLOC_036136		XLOC_024410	Q43714	XLOC_039166	P19739	XLOC_043908	Q9M2D8	XLOC_053265	P31752
XLOC_026700	Q9SH66	XLOC_036196	P24805	XLOC_024463	A0NGI1	XLOC_039221	O02414	XLOC_043981	Q96GN5	XLOC_053294	Q9SAR5
XLOC_026703	Q09893	XLOC_036213	Q01548	XLOC_024475	Q07957	XLOC_039331	Q6EU14	XLOC_043993		XLOC_053297	P60496
XLOC_026708	Q9SN86	XLOC_036254	E9Q286	XLOC_024601	Q38931	XLOC_039364	Q6H668	XLOC_044126	Q2R837	XLOC_053333
XLOC_026892	Q8H274	XLOC_036352	Q9FH54	XLOC_024747	B9MR49	XLOC_039384		XLOC_044255	Q9P2Y5	XLOC_053340	Q9LX85
XLOC_026910	Q84RL7	XLOC_036362	D3U717	XLOC_024776	B4XC07	XLOC_039476		XLOC_044318	Q8VXZ7	XLOC_053361	Q8L9X2
XLOC_026929	Q8W453	XLOC_036383	Q9ZFB3	XLOC_024790	Q6MWE5	XLOC_039554	O22799	XLOC_044320	Q7F1U0	XLOC_053416	Q5B1G6
XLOC_026968	Q6ZIX2	XLOC_036476	O24164	XLOC_024815	Q0HLQ7	XLOC_039558		XLOC_044399	Q8LHA8	XLOC_053502	Q8RXU6
XLOC_026977	Q9LTA3	XLOC_036611	Q9LPF6	XLOC_024895	O08336	XLOC_039609	Q9LT23	XLOC_044440	Q9FZ86	XLOC_053505	Q9SUS9
XLOC_027042		XLOC_036682	Q9SXA6	XLOC_024953	Q42980	XLOC_039711		XLOC_044614	Q9FJ98	XLOC_053639	F4JIP6
XLOC_027145		XLOC_036739	O03982	XLOC_024966	Q8LPF3	XLOC_039746	Q52T38	XLOC_044745	Q7XIM7	XLOC_053663	Q9HI69
XLOC_027238	Q8W453	XLOC_036840	A2XYV5	XLOC_024990	Q9RYE7	XLOC_040032		XLOC_044935	Q84QY3	XLOC_053679	Q9FJW6
XLOC_027452	Q8H3I4	XLOC_036851	O03982	XLOC_024991		XLOC_040046	Q9T0A0	XLOC_044951	O82221	XLOC_053701
XLOC_027472	Q9SN86	XLOC_036992	Q9LPF6	XLOC_025077	Q65XS5	XLOC_040066	Q0W628	XLOC_044973	Q9C533	XLOC_053755	Q10LI6
XLOC_027479	Q09893	XLOC_037051	Q33E23	XLOC_025080	Q8VYG2	XLOC_040115	Q6F3I7	XLOC_045018	P47925	XLOC_053841	Q9XET4
XLOC_027578	Q9SGH4	XLOC_037061		XLOC_025088	Q9SGW3	XLOC_040167	Q56XJ7	XLOC_045020	Q6R2K3	XLOC_053887	Q9ZV36
XLOC_027624		XLOC_037137	Q8H102	XLOC_025158	A9C3C8	XLOC_040199	Q5N863	XLOC_045031		XLOC_053895	Q09893
XLOC_027660	P14897	XLOC_037148	Q65182	XLOC_025240	Q9FGD6	XLOC_040306	Q6NQK2	XLOC_045158	Q7MWM7	XLOC_054042	Q8GRS2
XLOC_027702	Q9SLI8	XLOC_037241	Q14714	XLOC_025275	Q9SIT6	XLOC_040334		XLOC_045192		XLOC_054094	Q9FLD7
XLOC_027748		XLOC_037243	Q9LSA6	XLOC_025347	Q7XWK5	XLOC_040388	Q6H668	XLOC_045235	Q8RX55	XLOC_054116	Q10S58
XLOC_027834	P93594	XLOC_037269	D3U717	XLOC_025385	Q44777	XLOC_040418	Q6EU14	XLOC_045288	C0LGQ9	XLOC_054252	D9HP26
XLOC_027957	Q9LQX2	XLOC_037278	Q9LYU3	XLOC_025405		XLOC_040432	Q9LVB9	XLOC_045289	Q8H5D4	XLOC_054267	P81713
XLOC_027964	F4I839	XLOC_037447	Q96520	XLOC_025421	Q9H773	XLOC_040460	Q6ZIK5	XLOC_045348	Q8GUI4	XLOC_054318	P25866
XLOC_028015	Q69Q02	XLOC_037465	Q54MB4	XLOC_025458	A0A0N7KIY3	XLOC_040612	P27968	XLOC_045413		XLOC_054342	F4JQ51
XLOC_028020	Q9SXJ8	XLOC_037526	Q30Z48	XLOC_025470		XLOC_040625		XLOC_045448	C0LGQ9	XLOC_054563	Q9SRM3
XLOC_028051	Q6Z4N4	XLOC_037720	Q2T9W3	XLOC_025501		XLOC_040676	Q6K3D8	XLOC_045460	Q9FX99	XLOC_054645	Q4K3A0
XLOC_028062	Q56XM9	XLOC_037810	Q7XUG1	XLOC_025530	Q9LZB8	XLOC_040758	Q0P5W1	XLOC_045592	O80386	XLOC_054652	Q17RB8
XLOC_028083	P19954	XLOC_037833	Q6F4F5	XLOC_025543	Q9SG96	XLOC_040771	Q6ZG85	XLOC_045658	Q9T041	XLOC_054727	Q9CAF5
XLOC_028181	Q8W496	XLOC_037843	Q9LIE5	XLOC_025567		XLOC_040814	A1A008	XLOC_045853		XLOC_054729	Q9CAF5
XLOC_028191	Q9FEN9	XLOC_037897	Q9LU33	XLOC_025570	Q9NUJ3	XLOC_040906	Q7FZR1	XLOC_045989	Q84Z02	XLOC_054834	Q39008
XLOC_028300		XLOC_037974	Q8LBB2	XLOC_025576	Q3KTM0	XLOC_040952	Q8VYB2	XLOC_046016		XLOC_054902	Q9FX43
XLOC_028305		XLOC_038025	Q7XT97	XLOC_025588	Q0JCU7	XLOC_041014	Q9LT23	XLOC_046061	Q8LFN2	XLOC_054976	Q8H0T5
XLOC_028338	Q42521	XLOC_038032	Q9FF46	XLOC_025749		XLOC_041076	Q93ZY7	XLOC_046175	Q3BAI2	XLOC_054990
XLOC_028432	Q10CH5	XLOC_038066	Q337A5	XLOC_025813	Q43097	XLOC_041198	Q689G9	XLOC_046188		XLOC_055050	Q10S82
XLOC_028500	Q0IMG5	XLOC_038068	Q1PDX5	XLOC_025817	Q66GP4	XLOC_041453	A0A1I9LQ12	XLOC_046256		XLOC_055228	Q8H0T5
XLOC_028589	P40267	XLOC_038223	A0A1I9LQ12	XLOC_025857	Q9S7I2	XLOC_041576	Q9LY00	XLOC_046357	Q7M878	XLOC_055239	Q0V7W6
XLOC_028609	O78328	XLOC_038271	Q9SIE7	XLOC_025926	A0A0P0WFC8	XLOC_041678	P14219	XLOC_046454	P20027	XLOC_055424	Q8VZA0
XLOC_028637	Q3ZFI4	XLOC_038519	Q8H102	XLOC_025938	F4JKH6	XLOC_041819	O06081	XLOC_046494	Q6F4N5	XLOC_055435	Q39IW0
XLOC_028730	Q653P0	XLOC_038626	Q93ZY7	XLOC_025993	Q7XKD0	XLOC_041820	Q19V98	XLOC_046507	P24846	XLOC_055500	Q8H7M1
XLOC_028744	Q9XF43	XLOC_038865		XLOC_026060	Q56XM9	XLOC_041821	O43065	XLOC_046532		XLOC_055525	Q5GJ59
XLOC_029021	O23482	XLOC_038867	Q6IEL0	XLOC_026061	Q56XM9	XLOC_041837	Q9FZ87	XLOC_046540	Q6Z4N3	XLOC_055813	Q9CPU4
XLOC_029124		XLOC_038887	Q9LIE6	XLOC_026067	A0A178VBJ0	XLOC_041851	Q2R2W1	XLOC_046659		XLOC_055849	P49964
XLOC_029206	Q75GK4	XLOC_038950	F4IHJ0	XLOC_026072	Q6Z4N4	XLOC_041920	Q69V10	XLOC_046824	Q9SGZ5	XLOC_055900	P53535
XLOC_029245	Q4JL76	XLOC_039068	Q6K3D8	XLOC_026090	Q56S59	XLOC_041942	Q5WA76	XLOC_046854		XLOC_055904	C6TBN2
XLOC_029293	Q38897	XLOC_039122	A2XA73	XLOC_026116	Q69Q02	XLOC_042079	Q57760	XLOC_046941		XLOC_055948	Q5NAY4
XLOC_029354	Q9LU14	XLOC_039147	Q7XII4	XLOC_026146	P34893	XLOC_042137		XLOC_047085	Q7XII4	XLOC_056108	Q8H7U8
XLOC_029478	Q39214	XLOC_039156	Q6Z6G6	XLOC_026172	Q9LQX2	XLOC_042159	Q9LFG0	XLOC_047146	Q9ZVI9	XLOC_056241	Q8RUF8
XLOC_029499	F4J3G5	XLOC_039166	P19739	XLOC_026287	P27523	XLOC_042282	Q5CD17	XLOC_047163	Q2QXM3	XLOC_056348
XLOC_029503	Q9SDM1	XLOC_039331	Q6EU14	XLOC_026313	P93594	XLOC_042321	F4JTP5	XLOC_047217	Q84X53	XLOC_056362	Q10P83
XLOC_029554	Q39214	XLOC_039460	F2VYU4	XLOC_026428	B3PDC1	XLOC_042437	Q9LX31	XLOC_047244	Q75J39	XLOC_056456	Q10MX1
XLOC_029625	F4J3G5	XLOC_039476		XLOC_026464	A1RIK5	XLOC_042454	Q6LV38	XLOC_047384		XLOC_056537	Q9LR64
XLOC_029654	Q6Z345	XLOC_039496	O49621	XLOC_026512	P14895	XLOC_042542	Q93ZY7	XLOC_047529	B2BNE4	XLOC_056867
XLOC_029693	P0C586	XLOC_039509	Q8GWK6	XLOC_026554	Q6ALV4	XLOC_042572	Q2TL32	XLOC_047534	Q9LF97	XLOC_057011	Q9LJJ7
XLOC_029698	P0C6B8	XLOC_039525	Q84TG3	XLOC_026593	Q9SGH4	XLOC_042606	Q6AVN2	XLOC_048032	Q8RY24	XLOC_057139	Q9C521
XLOC_029716	A0A0P0WQ90	XLOC_039558		XLOC_026611	F2E2E4	XLOC_042774	Q9LY50	XLOC_048148	Q93Y16	XLOC_057322	Q0J6T3
XLOC_029726		XLOC_039609	Q9LT23	XLOC_026654		XLOC_042783	A0A1U8IPT1	XLOC_048173	B4FG96	XLOC_057418	Q6YW64
XLOC_029762	Q5XEZ1	XLOC_039711		XLOC_026700	Q9SH66	XLOC_042784	Q9SSF8	XLOC_048199	Q0J6P7	XLOC_057566	Q9LSE7
XLOC_029795	Q9LU14	XLOC_039746	Q52T38	XLOC_026703	Q09893	XLOC_042852	Q9M015	XLOC_048216	Q7EZ44	XLOC_057761	Q9CYW4
XLOC_029828	A0A078ISJ6	XLOC_039819	Q05024	XLOC_026828	Q69S43	XLOC_043090	Q9LSV3	XLOC_048354	Q8RWW0	XLOC_057774
XLOC_029840	Q8S9J6	XLOC_039848		XLOC_026836	O81906	XLOC_043112	Q9M015	XLOC_048407		XLOC_057860	Q9FHH8
XLOC_029861	Q38897	XLOC_039859	Q7VQC1	XLOC_026910	Q84RL7	XLOC_043158	F1M3G7	XLOC_048484		XLOC_058059	Q9M1G5
XLOC_029911	Q4JL76	XLOC_039973	Q84TE6	XLOC_026929	Q8W453	XLOC_043169		XLOC_048488	Q3UFB2	XLOC_058073	P60496
XLOC_029994	Q38956	XLOC_040032		XLOC_026994	Q0D598	XLOC_043195	Q9FGF0	XLOC_048501	O22666	XLOC_058124	Q84YK8
XLOC_030113	Q9ZUU2	XLOC_040046	Q9T0A0	XLOC_027039	Q9SLN8	XLOC_043199		XLOC_048502	Q94G86	XLOC_058142	D0TZF0
XLOC_030115	Q9FZI8	XLOC_040066	Q0W628	XLOC_027147	Q9SLN8	XLOC_043391	Q0D5R3	XLOC_048551	Q9FJ45	XLOC_058212	Q84JK2
XLOC_030129	Q7VC57	XLOC_040115	Q6F3I7	XLOC_027234	A2CA51	XLOC_043495	Q9LX31	XLOC_048609	Q9SG96	XLOC_058308	A7GZM1
XLOC_030142	Q8LGG8	XLOC_040199	Q5N863	XLOC_027238	Q8W453	XLOC_043796	B6SJQ0	XLOC_048639	Q3JCN0	XLOC_058462	P0CAG7
XLOC_030147	O23482	XLOC_040306	Q6NQK2	XLOC_027286	P82953	XLOC_043908	Q9M2D8	XLOC_048664	F4IUY8	XLOC_058500	P0A0J6
XLOC_030200	Q84X53	XLOC_040334		XLOC_027328	Q9ZR72	XLOC_043924	Q0JMY8	XLOC_048774	Q5JMK6	XLOC_058510	Q9STT5
XLOC_030256	P46690	XLOC_040388	Q6H668	XLOC_027332	Q94B38	XLOC_044017	A6WUW2	XLOC_048805	Q9SX31	XLOC_058519
XLOC_030352	Q9FLU5	XLOC_040432	Q9LVB9	XLOC_027472	Q9SN86	XLOC_044049	Q9ZT94	XLOC_048922	Q9LI74	XLOC_058686	Q0J7N5
XLOC_030363	Q9LM71	XLOC_040460	Q6ZIK5	XLOC_027479	Q09893	XLOC_044267	Q9LY00	XLOC_048924	Q8RXT9	XLOC_058734	P43284
XLOC_030407	Q6NNN0	XLOC_040771	Q6ZG85	XLOC_027484	O73944	XLOC_044320	Q7F1U0	XLOC_048939	Q38942	XLOC_058824	Q6ZJ05
XLOC_030477	Q652V8	XLOC_040814	A1A008	XLOC_027578	Q9SGH4	XLOC_044404	Q53P85	XLOC_048946	Q54GB2	XLOC_058929	P42521
XLOC_030499	Q67V81	XLOC_040906	Q7FZR1	XLOC_027624		XLOC_044671	Q94BU8	XLOC_048977	Q7XC57	XLOC_059107	Q0J709
XLOC_030523	Q9SGZ8	XLOC_040953	P22220	XLOC_027639	Q9SJT7	XLOC_044745	Q7XIM7	XLOC_049118	Q6Q1P4	XLOC_059126	Q0J6T3
XLOC_030623	Q9S7U9	XLOC_041014	Q9LT23	XLOC_027660	P14897	XLOC_044767		XLOC_049119	Q7XTG7	XLOC_059131
XLOC_030656	P40267	XLOC_041072	Q941L3	XLOC_027681	O48666	XLOC_044905	A5VS52	XLOC_049124	Q9SU40	XLOC_059222	Q93WG3
XLOC_030822	Q10CH5	XLOC_041198	Q689G9	XLOC_027730	A4IQF5	XLOC_044935	Q84QY3	XLOC_049155		XLOC_059383
XLOC_030839	Q0WQ41	XLOC_041332	O48528	XLOC_027731	Q9SBL1	XLOC_045066	Q9ZU91	XLOC_049185	F4JJT9	XLOC_059439	Q8VY07
XLOC_030852	O82392	XLOC_041453	A0A1I9LQ12	XLOC_027748		XLOC_045091	Q8VZG2	XLOC_049206	Q6IM86	XLOC_059497	Q9LDD5
XLOC_030868		XLOC_041526	Q9HQU4	XLOC_027834	P93594	XLOC_045189	Q6YT98	XLOC_049240	F4I114	XLOC_059557	Q6K215
XLOC_030944		XLOC_041565	Q6K7R2	XLOC_027850	O02414	XLOC_045240	Q9FLD5	XLOC_049314	P15737	XLOC_059797	Q6AWV1
XLOC_030952		XLOC_041576	Q9LY00	XLOC_027907	Q9FLZ8	XLOC_045313	Q9FS10	XLOC_049525	Q9FT53	XLOC_060029	Q7X7H9
XLOC_030957		XLOC_041820	Q19V98	XLOC_027957	Q9LQX2	XLOC_045342	Q7EZD7	XLOC_049586	Q5N9A1	XLOC_060101	O80450
XLOC_030967	Q9SA63	XLOC_041821	O43065	XLOC_027964	F4I839	XLOC_045382	Q7XHN8	XLOC_049587	A7RP64	XLOC_060108	O82766
XLOC_030979	A2XT03	XLOC_041837	Q9FZ87	XLOC_028015	Q69Q02	XLOC_045433		XLOC_049688	Q42577	XLOC_060208	Q8W261
XLOC_031037	Q888A4	XLOC_041851	Q2R2W1	XLOC_028060	Q7X993	XLOC_045454	Q03666	XLOC_049690	Q9LJG8	XLOC_060388	P41809
XLOC_031065	Q9FEN9	XLOC_041920	Q69V10	XLOC_028083	P19954	XLOC_045494	Q6ZL57	XLOC_049719		XLOC_060410	P37220
XLOC_031075	Q8W496	XLOC_041950	C0LGP4	XLOC_028300		XLOC_045504	Q9LJJ7	XLOC_049826	C6KIE6	XLOC_060581	Q8DPR7
XLOC_031198	Q4JL76	XLOC_041958	C0LGP4	XLOC_028305		XLOC_045550	Q9SJ52	XLOC_049954	Q6YYX9	XLOC_060705	Q9FIJ2
XLOC_031425	Q9UT19	XLOC_042079	Q57760	XLOC_028500	Q0IMG5	XLOC_045557	Q92WJ0	XLOC_049959	Q9ZR72	XLOC_060774	P37220
XLOC_031427	Q8W4D6	XLOC_042159	Q9LFG0	XLOC_028589	P40267	XLOC_045564	Q6YT98	XLOC_049988	Q6YYX9	XLOC_060813	Q7XTC7
XLOC_031438		XLOC_042271	P81748	XLOC_028611	Q9LW86	XLOC_045634	Q8LIL0	XLOC_050039	Q5XEZ5	XLOC_060860	C0HK70
XLOC_031768		XLOC_042282	Q5CD17	XLOC_028628		XLOC_045684	Q9FJU9	XLOC_050211	Q6I628	XLOC_060989	Q93XP7
XLOC_031818	A0A1S3ZP85	XLOC_042437	Q9LX31	XLOC_028648	B6HV32	XLOC_045724	Q6Z401	XLOC_050247	Q0JJZ6	XLOC_061092	Q6Z1D5
XLOC_031819	Q9ZWQ9	XLOC_042454	Q6LV38	XLOC_028654	Q9LHS0	XLOC_045757		XLOC_050265	Q942F3	XLOC_061112	Q9FKI4
XLOC_031865		XLOC_042542	Q93ZY7	XLOC_028719	Q94JX5	XLOC_045780		XLOC_050459	P25209	XLOC_061117
XLOC_031894	O80856	XLOC_042557	F7J0N2	XLOC_028774	Q8S9J6	XLOC_045829	Q84QY3	XLOC_050513	Q5N7C7	XLOC_061170	Q1G3U6
XLOC_031917		XLOC_042572	Q2TL32	XLOC_028781	Q4R8W3	XLOC_045853		XLOC_050596	Q9SUE7	XLOC_061221	Q96520
XLOC_032050	O24646	XLOC_042606	Q6AVN2	XLOC_028791	Q6NNN0	XLOC_045950	Q9SZD5	XLOC_050602	Q9LS46	XLOC_061264	A2A6A1
XLOC_032083		XLOC_042738	A2Y9C5	XLOC_028800	Q8LPT9	XLOC_045989	Q84Z02	XLOC_050631	F4JCU3	XLOC_061332	Q67IX6
XLOC_032099	P21616	XLOC_042774	Q9LY50	XLOC_028824	Q6K881	XLOC_046016		XLOC_050688		XLOC_061347
XLOC_032100		XLOC_042783	A0A1U8IPT1	XLOC_028848	O49660	XLOC_046133	Q94BU8	XLOC_050756	Q9FLP9	XLOC_061436	P80553
XLOC_032174	O65683	XLOC_042852	Q9M015	XLOC_028947	Q6T367	XLOC_046175	Q3BAI2	XLOC_050769	Q9S728	XLOC_061455	P92963
XLOC_032208	Q9SIL7	XLOC_043074	Q9LMN8	XLOC_028969	Q84X53	XLOC_046432	Q53P85	XLOC_050812	Q6IM86	XLOC_061526	Q9SNN8
XLOC_032251	Q9FNI1	XLOC_043112	Q9M015	XLOC_029015	B3GXE4	XLOC_046446	Q93Z27	XLOC_050816	Q9FUY2	XLOC_061639	Q7XBH4
XLOC_032252	Q6ETW4	XLOC_043158	F1M3G7	XLOC_029021	O23482	XLOC_046480	A0A509ADH4	XLOC_050817	Q5VRW2	XLOC_061927	Q58091
XLOC_032303		XLOC_043169		XLOC_029046	Q9FZI8	XLOC_046494	Q6F4N5	XLOC_050835	A0A078ISJ6	XLOC_061929	Q9ZVX4
XLOC_032312	F4JM19	XLOC_043184		XLOC_029204	O75822	XLOC_046523	Q0D3N0	XLOC_050853		XLOC_062199	S4TDL2
XLOC_032340	Q9SLN1	XLOC_043195	Q9FGF0	XLOC_029206	Q75GK4	XLOC_046524	P45541	XLOC_050957	Q5PNU3	XLOC_062217	Q652B0
XLOC_032369	Q163W4	XLOC_043199		XLOC_029228	Q9LH39	XLOC_046537	Q6Z4N6	XLOC_051162	Q9FHM4	XLOC_062290	Q653B6
XLOC_032404	Q6H676	XLOC_043215	Q9C5D2	XLOC_029245	Q4JL76	XLOC_046575	O80920	XLOC_051185	Q947D2	XLOC_062666	Q76CY8
XLOC_032410	F4HT41	XLOC_043352	Q6AVN2	XLOC_029293	Q38897	XLOC_046627	Q8S6P9	XLOC_051242	Q9FJU9	XLOC_062775	Q6RVV4
XLOC_032498		XLOC_043495	Q9LX31	XLOC_029342	Q9FH40	XLOC_046680	P29036	XLOC_051273	Q5JMK6	XLOC_062827	Q9LRI7
XLOC_032503	B6SU46	XLOC_043545	Q9VLT1	XLOC_029354	Q9LU14	XLOC_046705	P21169	XLOC_051295	Q9FI12	XLOC_062965	Q681K7
XLOC_032519	Q9FMC2	XLOC_043796	B6SJQ0	XLOC_029433	A1AT90	XLOC_046770	Q53NF7	XLOC_051363	Q40636	XLOC_062987	Q8VYD6
XLOC_032712	Q9AR14	XLOC_043810	Q6NXH3	XLOC_029459	Q8L612	XLOC_046887	A2ASS6	XLOC_051461	Q9M1S3	XLOC_063061	Q9ZPQ3
XLOC_032729	Q8RWY6	XLOC_043903	A6VQU2	XLOC_029478	Q39214	XLOC_046925	Q9CAK4	XLOC_051505	Q9FJ45	XLOC_063126
XLOC_032780	Q08448	XLOC_043942	Q69V10	XLOC_029500	Q5ZA07	XLOC_046962	Q9SS31	XLOC_051509	Q9MAH1	XLOC_063254	Q9LM69
XLOC_032788	A7PZL3	XLOC_044049	Q9ZT94	XLOC_029625	F4J3G5	XLOC_046970	O80683	XLOC_051569		XLOC_063255
XLOC_032818	Q8LDD3	XLOC_044267	Q9LY00	XLOC_029654	Q6Z345	XLOC_047064	F4JRF5	XLOC_051819		XLOC_063274	U3KRF2
XLOC_032839	Q6Z2T6	XLOC_044320	Q7F1U0	XLOC_029693	P0C586	XLOC_047136	O67706	XLOC_051859	Q5W7C6	XLOC_063298	O04153
XLOC_032889	H2AM12	XLOC_044404	Q53P85	XLOC_029726		XLOC_047250	Q9AGA7	XLOC_051922	Q9FK81	XLOC_063419	Q9M9Z2
XLOC_032915	Q6NNN0	XLOC_044555	Q147F9	XLOC_029818	P0C585	XLOC_047253	Q75CI4	XLOC_051996	Q2R2B4	XLOC_063589	W8JMV1
XLOC_032934	P26302	XLOC_044590	O48593	XLOC_029828	A0A078ISJ6	XLOC_047256	Q9SRN4	XLOC_052184	Q2QMH1	XLOC_063652	Q9LFD5
XLOC_032961	Q9SN28	XLOC_044670	Q9SLY8	XLOC_029837	Q0WUQ1	XLOC_047274	Q9FF86	XLOC_052189	F4JIF5	XLOC_063785	Q9LYG9
XLOC_032977	Q9LZD0	XLOC_044671	Q94BU8	XLOC_029861	Q38897	XLOC_047384		XLOC_052195		XLOC_063841	P15348
XLOC_033139	Q9FNI1	XLOC_044801		XLOC_029881	Q9LXV2	XLOC_047390	Q53QI0	XLOC_052391	P31843	XLOC_063885	Q9SDM1
XLOC_033151	O81851	XLOC_044835		XLOC_029910	Q94AA1	XLOC_047404	Q93Z27	XLOC_052406	Q2QQX6	XLOC_063902
XLOC_033183	Q9SIL7	XLOC_045002	Q94KE2	XLOC_029911	Q4JL76	XLOC_047447	P48620	XLOC_052484	Q41350	XLOC_064011	Q651E8
XLOC_033219	C0Z2L5	XLOC_045034	Q9XF88	XLOC_030115	Q9FZI8	XLOC_047874	Q9SS31	XLOC_052928	Q2QM84	XLOC_064036	O80358
XLOC_033294		XLOC_045079	Q9ZT07	XLOC_030140	Q94CL6	XLOC_047883	Q9M8K5	XLOC_053065		XLOC_064038	Q67WM9
XLOC_033309	Q8S8A0	XLOC_045091	Q8VZG2	XLOC_030147	O23482	XLOC_048135	P29036	XLOC_053180	Q5BJ52	XLOC_064167	P36183
XLOC_033310		XLOC_045141	Q9R1M7	XLOC_030196	Q5MK23	XLOC_048181	Q8S6P9	XLOC_053190	P37107	XLOC_064231	O80844
XLOC_033382		XLOC_045189	Q6YT98	XLOC_030363	Q9LM71	XLOC_048219	Q9LES3	XLOC_053270	Q9ZQ70	XLOC_064246	Q9SW18
XLOC_033609	Q9ZWQ9	XLOC_045240	Q9FLD5	XLOC_030375	Q9SZD1	XLOC_048330	Q9AWL7	XLOC_053533	A1A698	XLOC_064296	P53780
XLOC_033610	A0A1S3ZP85	XLOC_045299		XLOC_030407	Q6NNN0	XLOC_048587	Q8RZQ8	XLOC_053670	Q9LXG3	XLOC_064372	Q84L31
XLOC_033671	P38735	XLOC_045313	Q9FS10	XLOC_030411	Q651J5	XLOC_048681	Q6B6R4	XLOC_053929		XLOC_064377	Q9M9A8
XLOC_033784	Q54HG7	XLOC_045342	Q7EZD7	XLOC_030477	Q652V8	XLOC_048726	Q9FE67	XLOC_053960	Q9M069	XLOC_064438
XLOC_033794	Q9SHC8	XLOC_045454	Q03666	XLOC_030479	Q653P0	XLOC_048767	Q94C70	XLOC_053975	A1JLD8	XLOC_064624	A0A0P0X0C0
XLOC_033878		XLOC_045472	Q9FG13	XLOC_030531	Q8LGA5	XLOC_048799	Q8LQ74	XLOC_053978	Q10Q08	XLOC_064684	Q11RG5
XLOC_033938		XLOC_045504	Q9LJJ7	XLOC_030598	Q6WWW4	XLOC_048939	Q38942	XLOC_053989	Q9FF10	XLOC_064698	P00693
XLOC_033941	Q8L9T5	XLOC_045550	Q9SJ52	XLOC_030618	A1WHV2	XLOC_048957	P34109	XLOC_054092	Q6PS57	XLOC_064736	O81242
XLOC_033957	Q7XR88	XLOC_045557	Q92WJ0	XLOC_030656	P40267	XLOC_049034	Q9FJZ9	XLOC_054125	P47497	XLOC_064804	Q9C7S5
XLOC_034020	C6DB87	XLOC_045564	Q6YT98	XLOC_030667	Q8S9J6	XLOC_049076	Q9FNL3	XLOC_054264	Q27GI3	XLOC_064828	P0CH32
XLOC_034100	Q6ETK9	XLOC_045634	Q8LIL0	XLOC_030680	Q9SIX0	XLOC_049124	Q9SU40	XLOC_054275	Q58FZ0	XLOC_065110	Q5PNY6
XLOC_034170	Q9FLC0	XLOC_045724	Q6Z401	XLOC_030743	Q0IMG5	XLOC_049165	Q9LJQ5	XLOC_054299	F4IDY7	XLOC_065393	Q5Z8K3
XLOC_034175	C4K1P3	XLOC_045780		XLOC_030822	Q10CH5	XLOC_049200	Q9LK64	XLOC_054426	Q501D1	XLOC_065500	Q96N23
XLOC_034179		XLOC_045829	Q84QY3	XLOC_030839	Q0WQ41	XLOC_049266	Q8L627	XLOC_054483	Q7Y001	XLOC_065946	Q65XL5
XLOC_034192	Q7N5W0	XLOC_045951	Q9XZC8	XLOC_030933		XLOC_049286	Q8R7F0	XLOC_054497	Q10FF9	XLOC_065978	A0A386KZ95
XLOC_034238	Q6LA54	XLOC_046133	Q94BU8	XLOC_030944		XLOC_049464	Q94CU5	XLOC_054856	O22141	XLOC_066054	Q8L730
XLOC_034285	Q4JL76	XLOC_046260	Q147F9	XLOC_030952		XLOC_049508	M1VWN2	XLOC_054946	Q8L5U0	XLOC_066089	Q6A332
XLOC_034318	Q94BZ1	XLOC_046306	Q0D5R2	XLOC_030957		XLOC_049517	A2CIR5	XLOC_054987		XLOC_066263	A7RK30
XLOC_034358	Q9SJQ5	XLOC_046372	Q8VZ80	XLOC_030967	Q9SA63	XLOC_049525	Q9FT53	XLOC_055002	A0A1P8B590	XLOC_066312	A2Y1D7
XLOC_034359	Q40677	XLOC_046432	Q53P85	XLOC_031004	Q8L5Z4	XLOC_049547	Q52QH4	XLOC_055010	Q5RC80	XLOC_066395	P92695
XLOC_034396	P05100	XLOC_046433		XLOC_031065	Q9FEN9	XLOC_049723	Q8RZX9	XLOC_055097	Q09893	XLOC_066510	Q688X9
XLOC_034427	Q2R8L1	XLOC_046446	Q93Z27	XLOC_031102	P49216	XLOC_049788	Q40784	XLOC_055202	Q2V3I3	XLOC_066686	P04557
XLOC_034457	O60081	XLOC_046523	Q0D3N0	XLOC_031169	P0C042	XLOC_049806		XLOC_055358	O49607	XLOC_066774	P12257
XLOC_034467	P23993	XLOC_046524	P45541	XLOC_031198	Q4JL76	XLOC_049915	Q2NR06	XLOC_055412	Q10ND7	XLOC_066844	P01053
XLOC_034484	Q94LP4	XLOC_046537	Q6Z4N6	XLOC_031216	Q0DLD3	XLOC_049935	P46420	XLOC_055463	P12441	XLOC_066859	Q9FKC0
XLOC_034552	Q4JL76	XLOC_046575	O80920	XLOC_031245	F4KDH9	XLOC_049954	Q6YYX9	XLOC_055484	Q6X4A2	XLOC_066899	Q9XEC1
XLOC_034633	Q10FF9	XLOC_046585	Q9C5Q2	XLOC_031425	Q9UT19	XLOC_049959	Q9ZR72	XLOC_055511	Q9LPW3	XLOC_066966	Q8W4M7
XLOC_034661	A7NY33	XLOC_046627	Q8S6P9	XLOC_031427	Q8W4D6	XLOC_049988	Q6YYX9	XLOC_055736	D9UBX6	XLOC_067099	Q0DKW8
XLOC_034669	Q2RB28	XLOC_046680	P29036	XLOC_031438		XLOC_050007	O65857	XLOC_055753	Q10FF9	XLOC_067108
XLOC_034764	P82953	XLOC_046684	Q0IQN5	XLOC_031553	P27524	XLOC_050097	Q6JN46	XLOC_055812	Q9CAV7	XLOC_067117	Q5C9Z4
XLOC_034804	Q2QR07	XLOC_046705	P21169	XLOC_031648	Q9SHC8	XLOC_050142	P30628	XLOC_055870	Q10D34	XLOC_067175	Q9M9H3
XLOC_034827	Q7XA40	XLOC_046718	Q2QYE1	XLOC_031653	Q42342	XLOC_050229	Q8RZX9	XLOC_055957		XLOC_067544	O23300
XLOC_034936		XLOC_046887	A2ASS6	XLOC_031768		XLOC_050321	Q3SZX8	XLOC_055974	Q7Y1H8	XLOC_067545	P35402
XLOC_034938	Q9FUM8	XLOC_046892		XLOC_031799	Q9NRG7	XLOC_050330	B1Y6D6	XLOC_056063	F4JRR1	XLOC_067584
XLOC_035022	Q9FUM8	XLOC_046894	Q93VV5	XLOC_031801	Q4VCM1	XLOC_050427	Q52QH4	XLOC_056203	Q8BHB4	XLOC_067754	F4K4D6
XLOC_035026	P0C133	XLOC_046930		XLOC_031865		XLOC_050467	A2CIR5	XLOC_056304	Q9M015	XLOC_067811	Q0DK35
XLOC_035142	Q6NMJ2	XLOC_046962	Q9SS31	XLOC_031888	Q6ICB0	XLOC_050475	Q41350	XLOC_056324		XLOC_067815	A2Y1D7
XLOC_035179	P82953	XLOC_046970	O80683	XLOC_031894	O80856	XLOC_050476	M1VWN2	XLOC_056513	C0LGQ9	XLOC_067864	Q8TUV3
XLOC_035368	Q4JL76	XLOC_047064	F4JRF5	XLOC_031910	Q681X4	XLOC_050533	Q70II3	XLOC_056545	Q6S4P4	XLOC_067940	P53046
XLOC_035392	Q2QP53	XLOC_047253	Q75CI4	XLOC_031917		XLOC_050559	Q8L7V3	XLOC_056549	Q8VXB5	XLOC_068035	Q9SVY1
XLOC_035470		XLOC_047256	Q9SRN4	XLOC_031936	Q94CS9	XLOC_050602	Q9LS46	XLOC_056575	Q39096	XLOC_068375	P33324
XLOC_035547	Q9FLP9	XLOC_047274	Q9FF86	XLOC_032050	O24646	XLOC_050712		XLOC_056578	Q9FT53	XLOC_068399	Q8S091
XLOC_035559	Q40677	XLOC_047390	Q53QI0	XLOC_032083		XLOC_050721	F4HTM3	XLOC_056760	Q76FS2	XLOC_068481	Q8S1N1
XLOC_035669	Q2R8L1	XLOC_047404	Q93Z27	XLOC_032084		XLOC_050731	Q9LIS2	XLOC_056833	A5GT82	XLOC_068705
XLOC_035687	Q7VFV4	XLOC_047447	P48620	XLOC_032094	Q6ZHS4	XLOC_050734	Q9SV72	XLOC_056852	Q9T072	XLOC_068769	Q62941
XLOC_035688	A5DVH1	XLOC_047558	Q2QW53	XLOC_032100		XLOC_050781	Q5SMY5	XLOC_057023	A6Q3Y3	XLOC_068781	Q6NKP9
XLOC_035694	F4IUW3	XLOC_047601		XLOC_032208	Q9SIL7	XLOC_050782	Q6A332	XLOC_057214	A3BPF2	XLOC_068790	Q9FJ45
XLOC_035715	Q9FLD7	XLOC_047777	F4JRF5	XLOC_032213	Q9FGE9	XLOC_050795	Q94K49	XLOC_057324	Q9LIS1	XLOC_068807	Q9S9P3
XLOC_035736	Q39249	XLOC_047874	Q9SS31	XLOC_032252	Q6ETW4	XLOC_050970		XLOC_057413	Q6ZDJ7	XLOC_068923	Q9ZSY2
XLOC_035756	A2XT03	XLOC_048100	Q2QYE1	XLOC_032404	Q6H676	XLOC_050975	O50064	XLOC_057444	Q8H339	XLOC_068961	Q5ZC88
XLOC_035781	Q9SRN0	XLOC_048135	P29036	XLOC_032412	O31563	XLOC_051147	Q9QXT5	XLOC_057473		XLOC_068996	Q2KIH8
XLOC_035791		XLOC_048181	Q8S6P9	XLOC_032424	Q75BB3	XLOC_051225	Q9SJH6	XLOC_057488	Q9SAC4	XLOC_069025	B8ER03
XLOC_035838	P27524	XLOC_048221	Q8LIG4	XLOC_032471	Q8LGG8	XLOC_051239	Q9LNG5	XLOC_057541	Q00874	XLOC_069042	O22255
XLOC_035882	Q7XUP7	XLOC_048230	O80920	XLOC_032503	B6SU46	XLOC_051249	Q9LK76	XLOC_057591	Q9FIT8	XLOC_069048	A4SF77
XLOC_035999	Q9C5L3	XLOC_048254	Q8GVE8	XLOC_032515	Q960T2	XLOC_051273	Q5JMK6	XLOC_057826	Q9JJX7	XLOC_069089	Q5NBJ3
XLOC_036032	Q7XP59	XLOC_048289	Q9FG13	XLOC_032519	Q9FMC2	XLOC_051324	Q9FE67	XLOC_057892	Q56X72	XLOC_069107	F4KF27
XLOC_036062	O49500	XLOC_048398	Q8L4S2	XLOC_032627		XLOC_051329	P47207	XLOC_057912	P59627	XLOC_069123	P83241
XLOC_036066	Q7X8B5	XLOC_048467	P43706	XLOC_032644	Q8ERS7	XLOC_051496	Q5N855	XLOC_057989	Q27GI3	XLOC_069173	Q9S7Y1
XLOC_036118	Q9SU35	XLOC_048552	Q9FJ45	XLOC_032676	Q9AR14	XLOC_051721	Q4ADV8	XLOC_058031	Q940Q4	XLOC_069374
XLOC_036119	Q8RW93	XLOC_048681	Q6B6R4	XLOC_032712	Q9AR14	XLOC_051785	Q9FML4	XLOC_058039	P0DO12	XLOC_069400	Q9LFF9
XLOC_036139	Q4JHN6	XLOC_048726	Q9FE67	XLOC_032780	Q08448	XLOC_051835	Q8GVE8	XLOC_058040	Q9LUM3	XLOC_069442	Q94CK9
XLOC_036159	A2XQE8	XLOC_048799	Q8LQ74	XLOC_032782	Q05968	XLOC_051856	Q54UB5	XLOC_058043	O81211	XLOC_069443	O04133
XLOC_036231	O23791	XLOC_048833	Q8L471	XLOC_032787	Q6K7E9	XLOC_051976	Q7XA42	XLOC_058082	Q9LFT5	XLOC_069470	Q0JG99
XLOC_036257	Q944R1	XLOC_048865	Q9VX31	XLOC_032839	Q6Z2T6	XLOC_052002	P93758	XLOC_058138	Q5XIQ5	XLOC_069472	O04133
XLOC_036321	Q01481	XLOC_048957	P34109	XLOC_032934	P26302	XLOC_052137	Q8RWU5	XLOC_058236	Q94AP3	XLOC_069643	B1MH85
XLOC_036336		XLOC_048967	Q9SSB8	XLOC_032976	Q5QGS0	XLOC_052168	Q75V57	XLOC_058252	Q94AP3	XLOC_069661
XLOC_036486	Q0JC27	XLOC_049012	P38389	XLOC_032977	Q9LZD0	XLOC_052298	Q9SRN4	XLOC_058463		XLOC_069702	Q1PDX5
XLOC_036519	O64584	XLOC_049160	Q9FKL6	XLOC_033004		XLOC_052406	Q2QQX6	XLOC_058525	Q8H0Y8	XLOC_069704	Q04H32
XLOC_036602	C5DYE7	XLOC_049167	Q9AWS0	XLOC_033138	Q6ETW4	XLOC_052453	Q0IMV4	XLOC_058628		XLOC_069837
XLOC_036635	Q05609	XLOC_049200	Q9LK64	XLOC_033151	O81851	XLOC_052454	Q2QP86	XLOC_058709	Q84WW5	XLOC_069885	Q42456
XLOC_036838	A2XYW4	XLOC_049235	W8E7D1	XLOC_033166		XLOC_052510	Q00024	XLOC_058718		XLOC_069886	Q8LR34
XLOC_036874	Q00043	XLOC_049280	Q6DBG8	XLOC_033183	Q9SIL7	XLOC_052527	Q9LXA5	XLOC_058801	Q9CAA4	XLOC_069893	Q8VZC9
XLOC_036875	F4JFU8	XLOC_049286	Q8R7F0	XLOC_033229	Q10716	XLOC_052550	P49310	XLOC_058811	Q9FF86	XLOC_069966
XLOC_036884	Q5XF57	XLOC_049292	Q9SMM8	XLOC_033276	Q9LJB7	XLOC_052574	Q03250	XLOC_058814		XLOC_070009	Q9SHJ3
XLOC_036933	P43309	XLOC_049508	M1VWN2	XLOC_033294		XLOC_052612		XLOC_058926	Q9SJ81	XLOC_070039	Q9FMT4
XLOC_036951	Q7XN11	XLOC_049517	A2CIR5	XLOC_033309	Q8S8A0	XLOC_052640	Q9SHJ5	XLOC_059068	Q9SU13	XLOC_070040	Q57SU1
XLOC_037000	Q82WA9	XLOC_049547	Q52QH4	XLOC_033310		XLOC_052672	Q2QP86	XLOC_059093	Q54UC0	XLOC_070070	P46420
XLOC_037003		XLOC_049687	Q67YC0	XLOC_033312		XLOC_052673	Q0IMV4	XLOC_059298	Q9FX99	XLOC_070092
XLOC_037024	O94389	XLOC_049723	Q8RZX9	XLOC_033458	Q7XSZ4	XLOC_052818	Q9SRN4	XLOC_059317	Q9HDW9	XLOC_070133	Q0JNL3
XLOC_037049	P43279	XLOC_049766	Q5QLR2	XLOC_033465	Q94CS9	XLOC_052834	Q9SS31	XLOC_059409		XLOC_070407	Q10I20
XLOC_037050		XLOC_049935	P46420	XLOC_033610	A0A1S3ZP85	XLOC_052983	Q9M2S4	XLOC_059470	G9LZD7	XLOC_070464	Q8W250
XLOC_037068	Q8T045	XLOC_050007	O65857	XLOC_033645		XLOC_053016	C0SV51	XLOC_059533		XLOC_070640
XLOC_037109	Q9SLN1	XLOC_050075	Q8RXA7	XLOC_033671	P38735	XLOC_053065		XLOC_059567		XLOC_070689	Q9LUQ5
XLOC_037154	Q94BN0	XLOC_050097	Q6JN46	XLOC_033723	Q42982	XLOC_053098	Q9M115	XLOC_059739	Q9LDD1	XLOC_070747
XLOC_037191	Q0JCR9	XLOC_050150	P0C550	XLOC_033758	P46524	XLOC_053159	Q93ZS4	XLOC_059772	Q5R4F9	XLOC_070752	Q0JNR2
XLOC_037233	Q93XX5	XLOC_050186	P17801	XLOC_033784	Q54HG7	XLOC_053188	Q53QI0	XLOC_059949	Q9LT24	XLOC_071039	Q42456
XLOC_037260	Q9LXJ1	XLOC_050229	Q8RZX9	XLOC_033794	Q9SHC8	XLOC_053195	Q9LFA4	XLOC_060142	Q2NNE0	XLOC_071117
XLOC_037295		XLOC_050260	Q0JJV1	XLOC_033869	Q9FH22	XLOC_053211		XLOC_060179	P33543	XLOC_071132	Q5JL96
XLOC_037313	Q9SV68	XLOC_050280	Q9LXR6	XLOC_034020	C6DB87	XLOC_053344	Q84TB5	XLOC_060244	F4IVU1	XLOC_071140	Q9LP56
XLOC_037364		XLOC_050330	B1Y6D6	XLOC_034179		XLOC_053355	Q93Z27	XLOC_060264		XLOC_071230	Q9SDZ9
XLOC_037389	Q944R1	XLOC_050427	Q52QH4	XLOC_034192	Q7N5W0	XLOC_053482	Q84MN0	XLOC_060339	Q9FJR1	XLOC_071244	Q9MAP5
XLOC_037467	Q9FGD6	XLOC_050467	A2CIR5	XLOC_034285	Q4JL76	XLOC_053578		XLOC_060396	Q6K7R9	XLOC_071457	Q28623
XLOC_037483	Q9M8R4	XLOC_050475	Q41350	XLOC_034318	Q94BZ1	XLOC_053660	Q688R3	XLOC_060440	Q54IR8	XLOC_071539	Q9UUJ1
XLOC_037524	Q4JHN6	XLOC_050476	M1VWN2	XLOC_034358	Q9SJQ5	XLOC_053699	A2XT03	XLOC_060602	O53732	XLOC_071559	Q6ESZ9
XLOC_037567	O81906	XLOC_050533	Q70II3	XLOC_034359	Q40677	XLOC_053780	B8AWM1	XLOC_060758	Q8RHN5	XLOC_071672	P27777
XLOC_037579	Q8GYL7	XLOC_050602	Q9LS46	XLOC_034369	Q6DR04	XLOC_053791	Q10M00	XLOC_060821		XLOC_071743	A0A3Q7GFB5
XLOC_037651	Q7XP59	XLOC_050712		XLOC_034396	P05100	XLOC_053867	Q9UNE7	XLOC_060944	Q5XVH5	XLOC_071805
XLOC_037653	Q8LC69	XLOC_050731	Q9LIS2	XLOC_034415	Q0IP69	XLOC_053957	Q42521	XLOC_060961	Q940R4	XLOC_071899	P49397
XLOC_037721	I1K0K6	XLOC_050781	Q5SMY5	XLOC_034480	Q9KT00	XLOC_053974	Q22557	XLOC_061009	Q2NNE0	XLOC_072331	Q4R1I9
XLOC_037763	P39956	XLOC_050782	Q6A332	XLOC_034485		XLOC_054036	Q8L8T7	XLOC_061121	Q9FLG1	XLOC_072375	P0C0M2
XLOC_037765	F4IVU1	XLOC_050795	Q94K49	XLOC_034500		XLOC_054082	O81816	XLOC_061135	Q84MA9	XLOC_072389	W5X2N3
XLOC_037772		XLOC_051131	G1UH28	XLOC_034552	Q4JL76	XLOC_054119	Q336V9	XLOC_061146	P14655	XLOC_072695	Q03662
XLOC_037777	Q04ZN1	XLOC_051147	Q9QXT5	XLOC_034669	Q2RB28	XLOC_054125	P47497	XLOC_061399	Q3EDL4	XLOC_072810	A0A1P8BH59
XLOC_037788	Q9SLN8	XLOC_051204	Q9FND7	XLOC_034692	Q9SJF3	XLOC_054194	Q01MW8	XLOC_061443	Q7XUV6	XLOC_072878
XLOC_037797	P42435	XLOC_051233	Q4R1I9	XLOC_034734	O49290	XLOC_054215	Q9ZUT5	XLOC_061544	Q8RXN0	XLOC_073023	P01990
XLOC_037858	P27524	XLOC_051246	Q8LQ74	XLOC_034748		XLOC_054243	Q9LIN3	XLOC_061589	Q8L4R0	XLOC_073071	Q9SJ52
XLOC_037920	Q9FNH6	XLOC_051324	Q9FE67	XLOC_034827	Q7XA40	XLOC_054288	Q8TGB2	XLOC_061865	Q9STE5	XLOC_073117	O02414
XLOC_037928	Q9SRN0	XLOC_051329	P47207	XLOC_034936		XLOC_054312	Q9LUI1	XLOC_061887		XLOC_073210	Q40079
XLOC_037998	Q9ST27	XLOC_051467	Q8L7Q7	XLOC_034938	Q9FUM8	XLOC_054359	Q42430	XLOC_062030	Q8VYN6	XLOC_073296	Q6QJ72
XLOC_038001	Q9FLD7	XLOC_051506	Q9MAH3	XLOC_035022	Q9FUM8	XLOC_054408		XLOC_062213	Q9ZPP1	XLOC_073385	P12331
XLOC_038016	Q9FK75	XLOC_051574	P37219	XLOC_035026	P0C133	XLOC_054481	A2XKR7	XLOC_062232	Q50EX6	XLOC_073407	Q56YU0
XLOC_038033		XLOC_051721	Q4ADV8	XLOC_035142	Q6NMJ2	XLOC_054483	Q7Y001	XLOC_062258	Q93ZY2	XLOC_073483
XLOC_038035	P26543	XLOC_051785	Q9FML4	XLOC_035187	Q2QW44	XLOC_054623	Q9FLS0	XLOC_062325	Q0IGK1	XLOC_073514	Q9XII1
XLOC_038051	F7J0N2	XLOC_051795	Q9FG13	XLOC_035368	Q4JL76	XLOC_054627	Q9FN11	XLOC_062364	Q9QUR6	XLOC_073598	Q75L34
XLOC_038109	Q43872	XLOC_052002	P93758	XLOC_035532	Q9LQ32	XLOC_054645	Q4K3A0	XLOC_062367	Q8L6J3	XLOC_073885
XLOC_038127	Q6K9X3	XLOC_052155	Q75HY5	XLOC_035559	Q40677	XLOC_054768	Q54IP0	XLOC_062411	Q94C70	XLOC_073888	Q5JNC0
XLOC_038129	Q9AR14	XLOC_052168	Q75V57	XLOC_035606	P82810	XLOC_054775	Q94AK6	XLOC_062509	Q8LPF0	XLOC_073976
XLOC_038195	Q9XIP8	XLOC_052232	Q9SZG3	XLOC_035630	P80884	XLOC_054823	Q84JI0	XLOC_062526	Q6Z9F4	XLOC_074118	Q754U4
XLOC_038198	Q6K678	XLOC_052237	C0ZCE9	XLOC_035654	Q58821	XLOC_054863	Q9T0I5	XLOC_062580		XLOC_074124	B3H6D0
XLOC_038217	Q6K7E9	XLOC_052298	Q9SRN4	XLOC_035669	Q2R8L1	XLOC_055137	Q9SL41	XLOC_062621	Q9FM65	XLOC_074231	Q9SDZ9
XLOC_038222	Q9LVJ1	XLOC_052304	Q9SRN0	XLOC_035677	Q41558	XLOC_055245	B8AIM8	XLOC_062686	F4IAE9	XLOC_074234	Q39214
XLOC_038233		XLOC_052453	Q0IMV4	XLOC_035679	A0A1P8B760	XLOC_055263		XLOC_063036	Q27GI3	XLOC_074247
XLOC_038266		XLOC_052454	Q2QP86	XLOC_035687	Q7VFV4	XLOC_055367	Q9T0I5	XLOC_063195	C0LGS3	XLOC_074316	P03643
XLOC_038329	Q8S9J6	XLOC_052510	Q00024	XLOC_035688	A5DVH1	XLOC_055384		XLOC_063248	Q0IZQ2	XLOC_074318	Q9FZ62
XLOC_038336		XLOC_052527	Q9LXA5	XLOC_035694	F4IUW3	XLOC_055405	Q84JI0	XLOC_063299	Q9LYP1	XLOC_074414	Q9XI60
XLOC_038414	Q9XIN0	XLOC_052550	P49310	XLOC_035715	Q9FLD7	XLOC_055435	Q39IW0	XLOC_063337	Q9SE42	XLOC_074438	Q9LNC4
XLOC_038434	Q6H676	XLOC_052574	Q03250	XLOC_035756	A2XT03	XLOC_055462	Q54IP0	XLOC_063390	Q651X6	XLOC_074513	O60176
XLOC_038452	P29024	XLOC_052576	Q9FGY4	XLOC_035791		XLOC_055594	Q4K3A0	XLOC_063632	Q5VRI5	XLOC_074797	Q07469
XLOC_038455	Q70E96	XLOC_052612		XLOC_035838	P27524	XLOC_055603	Q84MF1	XLOC_063846		XLOC_074849	Q9M0E1
XLOC_038466	Q071N0	XLOC_052673	Q0IMV4	XLOC_035882	Q7XUP7	XLOC_055615	Q9FN11	XLOC_063862	P38166	XLOC_074955
XLOC_038487	G7JND3	XLOC_052734	P18566	XLOC_035945	C6BSD8	XLOC_055690	P38564	XLOC_063962	Q93VG8	XLOC_075005	Q9LFQ3
XLOC_038524	A6TCC2	XLOC_052791	Q39134	XLOC_035992	Q8LBQ7	XLOC_055736	D9UBX6	XLOC_063973	Q7GD79	XLOC_075047	Q9VYN8
XLOC_038542	Q5QQ54	XLOC_052818	Q9SRN4	XLOC_035999	Q9C5L3	XLOC_055745	Q75HA6	XLOC_064114		XLOC_075055	O57950
XLOC_038552	Q9LXF1	XLOC_052834	Q9SS31	XLOC_036139	Q4JHN6	XLOC_055838	Q8S9J0	XLOC_064207	Q9LI65	XLOC_075158	Q6F3F9
XLOC_038594	Q7MIH2	XLOC_052902	Q9SZG3	XLOC_036275	Q66JV7	XLOC_055919	Q42430	XLOC_064227	Q9LYP4	XLOC_075407	O58403
XLOC_038621	Q2KJ34	XLOC_053016	C0SV51	XLOC_036321	Q01481	XLOC_055938	Q9FGY4	XLOC_064308	Q5SMU7	XLOC_075412	Q96499
XLOC_038641	Q9C5D3	XLOC_053211		XLOC_036336		XLOC_055967	Q9LUI1	XLOC_064346	Q41001	XLOC_075436	Q6ZIV7
XLOC_038862		XLOC_053340	Q9LX85	XLOC_036348	Q9FLQ4	XLOC_056095	Q8H6H2	XLOC_064382	Q9FP13	XLOC_075593	O65896
XLOC_038872	Q6ETK9	XLOC_053394	P05332	XLOC_036378	Q96KR6	XLOC_056207	O81816	XLOC_064449	Q6NNL9	XLOC_075665
XLOC_038897	Q0J7U6	XLOC_053395	Q9LJ86	XLOC_036425	Q0JCR9	XLOC_056300	Q8H063	XLOC_064450		XLOC_075739	Q6Z9A3
XLOC_038946	Q94AX2	XLOC_053482	Q84MN0	XLOC_036443	Q93VR4	XLOC_056439	Q9WUD1	XLOC_064516	Q71VM4	XLOC_075901
XLOC_038968	P37984	XLOC_053578		XLOC_036450	B8AVF0	XLOC_056445	Q8N7N5	XLOC_064549	B0BN95	XLOC_075925	Q8LR63
XLOC_038990	Q9FSV7	XLOC_053660	Q688R3	XLOC_036487	Q0JC27	XLOC_056513	C0LGQ9	XLOC_064553	Q8GSM2	XLOC_075966	Q8RX26
XLOC_039001	Q9FKW8	XLOC_053699	A2XT03	XLOC_036519	O64584	XLOC_056571		XLOC_064598		XLOC_076039	Q9C9T2
XLOC_039060	Q55680	XLOC_053780	B8AWM1	XLOC_036602	C5DYE7	XLOC_056644	A2XT03	XLOC_064600		XLOC_076069	Q9XEF0
XLOC_039071	Q6K991	XLOC_053867	Q9UNE7	XLOC_036605	Q66GP4	XLOC_056696	Q688R3	XLOC_064669	Q38857	XLOC_076128	A3B0Y1
XLOC_039099	Q9ZWR8	XLOC_053957	Q42521	XLOC_036635	Q05609	XLOC_056697	Q9LVZ5	XLOC_064765	Q9LE59	XLOC_076347	B7F924
XLOC_039121	Q8MJ05	XLOC_054042	Q8GRS2	XLOC_036664	Q18EZ9	XLOC_056861	Q6AWY3	XLOC_064782	Q6YXZ4	XLOC_076428	O75691
XLOC_039186	Q6ZGU9	XLOC_054082	O81816	XLOC_036667	O23044	XLOC_056882	Q75KV9	XLOC_064799	Q38857	XLOC_076454	P45613
XLOC_039203	Q9SGZ8	XLOC_054119	Q336V9	XLOC_036790	Q0J8Q3	XLOC_056926	W8JMU7	XLOC_064891	Q9C689	XLOC_076526	Q9ZP06
XLOC_039227	Q6Z6W2	XLOC_054194	Q01MW8	XLOC_036800	Q0J8Q3	XLOC_056941	Q8LDR0	XLOC_064892	Q8GSM2	XLOC_076542	Q5SN53
XLOC_039308	Q7M3S9	XLOC_054243	Q9LIN3	XLOC_036838	A2XYW4	XLOC_056973	Q10CE8	XLOC_064911	O65581	XLOC_076572	Q944I4
XLOC_039334	P46524	XLOC_054342	F4JQ51	XLOC_036874	Q00043	XLOC_057032	Q93Z27	XLOC_064934	O48780	XLOC_076890	Q8S0J7
XLOC_039337		XLOC_054359	Q42430	XLOC_036875	F4JFU8	XLOC_057181		XLOC_064945	A0A2I7G3B0	XLOC_076934	P0C042
XLOC_039346		XLOC_054408		XLOC_036911	Q94BU1	XLOC_057300	Q84TE6	XLOC_064948	O02387	XLOC_076966	Q0JG75
XLOC_039371	Q9M2Z4	XLOC_054472		XLOC_036933	P43309	XLOC_057324	Q9LIS1	XLOC_064964	O04089	XLOC_076978	Q03662
XLOC_039456		XLOC_054501	Q75HA6	XLOC_036951	Q7XN11	XLOC_057429	O80763	XLOC_064973	Q9ZUN3	XLOC_076997	Q9SEE9
XLOC_039468	Q9LVE0	XLOC_054627	Q9FN11	XLOC_037000	Q82WA9	XLOC_057461	Q6YWK8	XLOC_065131	Q67X45	XLOC_077226	Q6JN46
XLOC_039481	F8WKW1	XLOC_054645	Q4K3A0	XLOC_037036	A3AWA4	XLOC_057471	Q8S8Q6	XLOC_065179	O48711	XLOC_077298	Q06398
XLOC_039576	Q9M8Y0	XLOC_054768	Q54IP0	XLOC_037049	P43279	XLOC_057543	Q8RWR1	XLOC_065238	Q24JK4	XLOC_077326	Q8GZ84
XLOC_039579	Q3E6Q1	XLOC_054775	Q94AK6	XLOC_037068	Q8T045	XLOC_057590	Q93W88	XLOC_065351	Q93XY5	XLOC_077649	Q06398
XLOC_039608	Q84MD2	XLOC_054823	Q84JI0	XLOC_037088	Q9ZQ34	XLOC_057912	P59627	XLOC_065365	Q5Z9I2	XLOC_077666	Q0SP28
XLOC_039676	Q8H383	XLOC_054834	Q39008	XLOC_037106		XLOC_058004	A1YKT1	XLOC_065421	Q00624	XLOC_077673	Q9M0R7
XLOC_039686	Q0E2P1	XLOC_054863	Q9T0I5	XLOC_037127	Q0JC27	XLOC_058040	Q9LUM3	XLOC_065620		XLOC_077731	Q94C12
XLOC_039702	O24646	XLOC_054976	Q8H0T5	XLOC_037171	F1LMY4	XLOC_058115	Q9SVY1	XLOC_065669	Q0DCT8	XLOC_077766
XLOC_039723	Q8GSM2	XLOC_055137	Q9SL41	XLOC_037191	Q0JCR9	XLOC_058308	A7GZM1	XLOC_065670	B6EUB3	XLOC_077797
XLOC_039769	Q9LJB7	XLOC_055209	Q29PU2	XLOC_037233	Q93XX5	XLOC_058324	Q9FY93	XLOC_065683	P0DKH3	XLOC_078024	P34948
XLOC_039788	Q9FH92	XLOC_055229	Q8H0T5	XLOC_037260	Q9LXJ1	XLOC_058378	Q9SVY1	XLOC_065869	Q8S9J6	XLOC_078133	Q06398
XLOC_039821	Q8H0W0	XLOC_055245	B8AIM8	XLOC_037263		XLOC_058406	P49244	XLOC_065876	Q9FRK5	XLOC_078197	Q1JQA8
XLOC_039856	O24581	XLOC_055263		XLOC_037285	Q9SGA2	XLOC_058475	Q482P4	XLOC_065931	Q9M9Q6	XLOC_078295	Q9ZNS0
XLOC_039898	P24067	XLOC_055302	Q9SRY4	XLOC_037295		XLOC_058525	Q8H0Y8	XLOC_065996	Q94AJ5	XLOC_078312	A8X2R2
XLOC_039931	Q8H0W0	XLOC_055384		XLOC_037371	Q86TJ5	XLOC_058548	Q43257	XLOC_066246	C0LGQ4	XLOC_078393	Q8S8P0
XLOC_039984		XLOC_055405	Q84JI0	XLOC_037445	Q9XHZ8	XLOC_058549	Q9ZP16	XLOC_066368	F4K4D6	XLOC_078560	P74516
XLOC_040021	Q8GSM2	XLOC_055435	Q39IW0	XLOC_037467	Q9FGD6	XLOC_058595	Q9X4N0	XLOC_066453		XLOC_078653	A5H8G4
XLOC_040041	O24646	XLOC_055462	Q54IP0	XLOC_037496	Q8GWE1	XLOC_058873	O22800	XLOC_066542	P49353	XLOC_078768	Q93YR3
XLOC_040052	Q6YW48	XLOC_055588	Q9ZUF4	XLOC_037547	Q9SU35	XLOC_058918	Q8RWR1	XLOC_066543		XLOC_078770	Q6K471
XLOC_040131		XLOC_055594	Q4K3A0	XLOC_037557	P94479	XLOC_059033	O80763	XLOC_066580	P40393	XLOC_078886	Q9LMP7
XLOC_040140	Q65XF2	XLOC_055603	Q84MF1	XLOC_037579	Q8GYL7	XLOC_059059	Q43257	XLOC_066752		XLOC_078933	Q9CAA4
XLOC_040287	Q9LVE0	XLOC_055615	Q9FN11	XLOC_037614	O49500	XLOC_059060	Q43257	XLOC_066769	Q49757	XLOC_079169	O64637
XLOC_040384	Q9FVZ7	XLOC_055690	P38564	XLOC_037721	I1K0K6	XLOC_059062	A0A0N9HMN6	XLOC_067054	P30171	XLOC_079224
XLOC_040414	P46524	XLOC_055745	Q75HA6	XLOC_037740	Q9C5M1	XLOC_059093	Q54UC0	XLOC_067057	Q9ZW06	XLOC_079283	Q820E4
XLOC_040465	Q6YVJ0	XLOC_055785	F4J3H7	XLOC_037763	P39956	XLOC_059111	O64703	XLOC_067154		XLOC_079301
XLOC_040522	Q6Z6W2	XLOC_055838	Q8S9J0	XLOC_037817	Q7XUP7	XLOC_059219	Q9SAF1	XLOC_067185	Q688L5	XLOC_079329
XLOC_040560	Q6ZGU9	XLOC_055919	Q42430	XLOC_037858	P27524	XLOC_059340	O03982	XLOC_067195	Q499M4	XLOC_079511	Q9C7U7
XLOC_040589	Q72GN6	XLOC_055938	Q9FGY4	XLOC_037920	Q9FNH6	XLOC_059343	O74503	XLOC_067285	Q9FJD4	XLOC_079616	Q10CT5
XLOC_040639	P0DKK0	XLOC_055967	Q9LUI1	XLOC_037928	Q9SRN0	XLOC_059358	P14784	XLOC_067462	Q75GR5	XLOC_079629	P41213
XLOC_040681	Q55680	XLOC_056095	Q8H6H2	XLOC_037983	A0A1B1J8Z2	XLOC_059359	Q01KM7	XLOC_067594	Q6AT33	XLOC_079639	P22988
XLOC_040700	Q681X4	XLOC_056207	O81816	XLOC_037997		XLOC_059392	A0ZZH6	XLOC_067612	P06946	XLOC_079731	O22259
XLOC_040726	Q9ZQX4	XLOC_056241	Q8RUF8	XLOC_037998	Q9ST27	XLOC_059451	Q64XF8	XLOC_067630	Q949Z1	XLOC_079738	A5H8G4
XLOC_040826		XLOC_056445	Q8N7N5	XLOC_038001	Q9FLD7	XLOC_059463	Q8W2X5	XLOC_067668	Q9FYS5	XLOC_079793	Q6Z9C8
XLOC_040856	Q6ETK9	XLOC_056696	Q688R3	XLOC_038016	Q9FK75	XLOC_059537	P20027	XLOC_067806	Q9LK76	XLOC_080105
XLOC_040944	Q9SUT9	XLOC_056697	Q9LVZ5	XLOC_038035	P26543	XLOC_059605	Q9LK22	XLOC_067827		XLOC_080126	P02879
XLOC_041109		XLOC_056837		XLOC_038090	Q6F357	XLOC_059711		XLOC_067860	F4HZB9	XLOC_080147	F4JWS8
XLOC_041173		XLOC_056882	Q75KV9	XLOC_038109	Q43872	XLOC_059781	Q9SR66	XLOC_067943	P14699	XLOC_080185	Q94BS2
XLOC_041207	Q9SPK4	XLOC_056926	W8JMU7	XLOC_038126	Q9FFA5	XLOC_059868		XLOC_068015	Q39134	XLOC_080289	P0C1M0
XLOC_041231	Q071N0	XLOC_057032	Q93Z27	XLOC_038127	Q6K9X3	XLOC_059881	A5DZ28	XLOC_068051	F4K295	XLOC_080361	Q94ID7
XLOC_041257	Q6H676	XLOC_057050		XLOC_038129	Q9AR14	XLOC_059912	P84516	XLOC_068205		XLOC_080404	P52837
XLOC_041271	Q9XIN0	XLOC_057300	Q84TE6	XLOC_038198	Q6K678	XLOC_059929	M4IQQ7	XLOC_068319		XLOC_080443	F4IS56
XLOC_041336		XLOC_057354	Q9FLD5	XLOC_038217	Q6K7E9	XLOC_060104	Q6AWY6	XLOC_068337	Q7XZY1	XLOC_080504	P48505
XLOC_041454	Q9LVJ1	XLOC_057428	O80763	XLOC_038222	Q9LVJ1	XLOC_060196	Q0JBF0	XLOC_068422	Q10MI0	XLOC_080700	Q9SLQ8
XLOC_041540	Q9SXF8	XLOC_057429	O80763	XLOC_038266		XLOC_060278	Q7XUK4	XLOC_068482	O82777	XLOC_080778	Q96499
XLOC_041589	Q94BZ1	XLOC_057461	Q6YWK8	XLOC_038329	Q8S9J6	XLOC_060512		XLOC_068506	Q5N892	XLOC_080796	Q9SAD7
XLOC_041783	P12951	XLOC_057471	Q8S8Q6	XLOC_038406	Q6EPQ3	XLOC_060630	Q7MNE1	XLOC_068650	Q8S0S6	XLOC_080842	Q9LUB9
XLOC_041931	Q9FHE1	XLOC_057543	Q8RWR1	XLOC_038432		XLOC_060938	F4IUX6	XLOC_068667	Q9FZ97	XLOC_080918	Q9LNT9
XLOC_041948	Q9M7I9	XLOC_057809	Q6CZW1	XLOC_038452	P29024	XLOC_060961	Q940R4	XLOC_068694	Q9FK75	XLOC_080970	P27206
XLOC_042043	Q6F357	XLOC_058004	A1YKT1	XLOC_038466	Q071N0	XLOC_060963	Q0JBF0	XLOC_068803	P40880	XLOC_081007	Q3E965
XLOC_042058	A0A1A9TAK5	XLOC_058070	P20424	XLOC_038488	Q9SPK4	XLOC_061020	B3H5A8	XLOC_069102		XLOC_081075	Q7XIW5
XLOC_042066	Q8VWJ6	XLOC_058077	Q03921	XLOC_038502	Q8VZG8	XLOC_061037	O82766	XLOC_069232	Q6IM91	XLOC_081275	O64515
XLOC_042075	Q8VWG4	XLOC_058115	Q9SVY1	XLOC_038512	Q6K9C1	XLOC_061202	M4IQQ7	XLOC_069382	Q947D2	XLOC_081279	Q8VYN2
XLOC_042148	Q9SK32	XLOC_058185	A9BHA9	XLOC_038594	Q7MIH2	XLOC_061227	A0A0P0WGX7	XLOC_069392	Q93ZH7	XLOC_081451	O22765
XLOC_042230	P93431	XLOC_058308	A7GZM1	XLOC_038638	P0DKC6	XLOC_061252	Q480P3	XLOC_069876	Q943F3	XLOC_081471
XLOC_042235	Q9FHE1	XLOC_058324	Q9FY93	XLOC_038656	Q9BZV1	XLOC_061357	Q9FH54	XLOC_069894	Q8S920	XLOC_081509
XLOC_042255	Q6AXT7	XLOC_058391	Q9Y7K5	XLOC_038702	A5N7Q4	XLOC_061372	D3U717	XLOC_069901	Q9LFT1	XLOC_081551	P13194
XLOC_042281	O49255	XLOC_058406	P49244	XLOC_038757	Q2V4B9	XLOC_061388	Q54PK8	XLOC_070246	P81898	XLOC_081679	F4IS56
XLOC_042534	Q9SCU0	XLOC_058519		XLOC_038772	Q9SUT9	XLOC_061691	B3MFV7	XLOC_070342	Q7Y1C5	XLOC_081854	O61122
XLOC_042538	Q7BS32	XLOC_058525	Q8H0Y8	XLOC_038862		XLOC_061695	Q6Z4T5	XLOC_070404	Q10I20	XLOC_081919	Q05968
XLOC_042560	O81003	XLOC_058549	Q9ZP16	XLOC_038872	Q6ETK9	XLOC_061739	O74503	XLOC_070426	Q5PP26	XLOC_082028	Q94BU8
XLOC_042577	Q7VBJ3	XLOC_058567	A5WWB6	XLOC_038897	Q0J7U6	XLOC_061838	Q9FF31	XLOC_070566		XLOC_082135	P82277
XLOC_042583	Q1MX30	XLOC_058595	Q9X4N0	XLOC_038980	F4HUK6	XLOC_062024	Q0JC44	XLOC_070592	F4IDY7	XLOC_082158	Q9XI60
XLOC_042625	Q58818	XLOC_058658	Q93YN1	XLOC_038990	Q9FSV7	XLOC_062090	Q9LTA2	XLOC_070618	Q8AA22	XLOC_082390	Q689G6
XLOC_042747	Q9FIG6	XLOC_058873	O22800	XLOC_039001	Q9FKW8	XLOC_062125	Q9SI09	XLOC_070698		XLOC_082685
XLOC_042756	Q2R8L1	XLOC_058897	A8Y9C8	XLOC_039003	Q9FI03	XLOC_062183	Q96509	XLOC_070701	Q5NAN5	XLOC_083063	Q8VYD6
XLOC_042762	Q8VWG4	XLOC_058918	Q8RWR1	XLOC_039030	Q2KIQ4	XLOC_062192	Q1PE40	XLOC_070746	B4FF80	XLOC_083205
XLOC_043016	Q0IQU1	XLOC_059033	O80763	XLOC_039031	Q8W404	XLOC_062239	F4I9E1	XLOC_070818	A5H8G4	XLOC_083333	Q3T5N4
XLOC_043054	P93431	XLOC_059060	Q43257	XLOC_039041	Q681X4	XLOC_062375	Q9M1V2	XLOC_070907	Q6ZJM9	XLOC_083356	Q9XGY4
XLOC_043083	Q0ING3	XLOC_059062	A0A0N9HMN6	XLOC_039060	Q55680	XLOC_062497		XLOC_070926		XLOC_083414
XLOC_043192		XLOC_059093	Q54UC0	XLOC_039121	Q8MJ05	XLOC_062565	A0A1D6F9Y9	XLOC_071010		XLOC_083519	Q6H4R6
XLOC_043308	Q94K49	XLOC_059111	O64703	XLOC_039160	Q42539	XLOC_062640	Q8LG88	XLOC_071076	Q9T0A0	XLOC_083609	P49572
XLOC_043346	D9R4W7	XLOC_059219	Q9SAF1	XLOC_039194	P28629	XLOC_062657	Q7X8B5	XLOC_071081	Q9SEX2	XLOC_083635	O23160
XLOC_043367	Q1MX30	XLOC_059303	Q9FMS6	XLOC_039226	Q09MP4	XLOC_062672	Q8PCE4	XLOC_071294	Q9LSS5	XLOC_083760	Q8H6G8
XLOC_043373	Q829W8	XLOC_059340	O03982	XLOC_039258	K7K424	XLOC_062739	Q9FKY4	XLOC_071342	Q9SR71	XLOC_083764
XLOC_043398		XLOC_059343	O74503	XLOC_039308	Q7M3S9	XLOC_062905	Q7X8B5	XLOC_071372	Q6D1I2	XLOC_083767	Q7XDQ7
XLOC_043410	P05566	XLOC_059358	P14784	XLOC_039336	Q292F9	XLOC_062969	A0A1D6F9Y9	XLOC_071376	Q9LXD9	XLOC_083795	C5CEA8
XLOC_043430	Q7XA40	XLOC_059392	A0ZZH6	XLOC_039337		XLOC_063054	P91645	XLOC_071416	Q9C5Y4	XLOC_083839	Q8L8S2
XLOC_043446	Q0JEP3	XLOC_059463	Q8W2X5	XLOC_039346		XLOC_063064	Q7ZW78	XLOC_071417	Q5N6V8	XLOC_083843	Q42600
XLOC_043651	Q2RMR6	XLOC_059537	P20027	XLOC_039371	Q9M2Z4	XLOC_063245	Q9FFU6	XLOC_071441	Q9SRT2	XLOC_083864	Q9FUS8
XLOC_043712	Q0IQU1	XLOC_059539	Q7XUN6	XLOC_039408	P13773	XLOC_063337	Q9SE42	XLOC_071504		XLOC_083954
XLOC_043778	Q9SD62	XLOC_059592	O49339	XLOC_039454	Q8S0F0	XLOC_063346	Q945P6	XLOC_071544	Q9SEE9	XLOC_083994	Q94JX9
XLOC_043808	Q6EPG8	XLOC_059711		XLOC_039468	Q9LVE0	XLOC_063387	Q9SI09	XLOC_071551	Q9LRT1	XLOC_084168	Q9SQR4
XLOC_043817	A0A1A9TAK5	XLOC_059781	Q9SR66	XLOC_039480	F8WKW1	XLOC_063427		XLOC_071584	C0LGI2	XLOC_084219	Q42850
XLOC_043892		XLOC_059881	A5DZ28	XLOC_039481	F8WKW1	XLOC_063526	Q9M1V2	XLOC_071626		XLOC_084240
XLOC_043898	Q9M7I9	XLOC_059912	P84516	XLOC_039576	Q9M8Y0	XLOC_063690	Q9SNN0	XLOC_071680	F4HWL3	XLOC_084313	B6IRS2
XLOC_043961	Q5XEP9	XLOC_059929	M4IQQ7	XLOC_039579	Q3E6Q1	XLOC_063707	Q02921	XLOC_071733	Q6IM91	XLOC_084408	Q9SMW7
XLOC_044083	Q2R4Z4	XLOC_059955	Q21JI8	XLOC_039608	Q84MD2	XLOC_063861	Q9SSE5	XLOC_071759	P59082	XLOC_084442
XLOC_044279	Q6Z4I3	XLOC_060104	Q6AWY6	XLOC_039632	C8VK14	XLOC_064033	A1W450	XLOC_071766	Q9S728	XLOC_084881	Q8RY60
XLOC_044321	P45202	XLOC_060108	O82766	XLOC_039639	Q6DFN1	XLOC_064058		XLOC_071775	Q5QNA6	XLOC_084937	P0C5D6
XLOC_044396	Q9FMG4	XLOC_060231	Q7XBH4	XLOC_039676	Q8H383	XLOC_064067	Q654B3	XLOC_072032	Q9AWM8	XLOC_085025	Q8L8S2
XLOC_044410	Q9FIG6	XLOC_060278	Q7XUK4	XLOC_039702	O24646	XLOC_064084	Q9EPS2	XLOC_072092	Q4PSE6	XLOC_085059	Q8WUY9
XLOC_044477	Q7M878	XLOC_060365	Q8LFY8	XLOC_039723	Q8GSM2	XLOC_064183	Q9SII6	XLOC_072096	Q9ZUN4	XLOC_085068
XLOC_044537	Q9LY17	XLOC_060410	P37220	XLOC_039730	Q8S8A0	XLOC_064202		XLOC_072140	Q9SZY7	XLOC_085078	Q66GN3
XLOC_044653	Q8W453	XLOC_060558	Q9LX85	XLOC_039769	Q9LJB7	XLOC_064226	Q8L649	XLOC_072160	Q66LG9	XLOC_085100	Q8H6G8
XLOC_044710	Q08435	XLOC_060581	Q8DPR7	XLOC_039788	Q9FH92	XLOC_064444	Q6K881	XLOC_072194	P40880	XLOC_085116	C5X1F5
XLOC_044800	Q8S4F6	XLOC_060705	Q9FIJ2	XLOC_039821	Q8H0W0	XLOC_064449	Q6NNL9	XLOC_072233	O22959	XLOC_085221	Q93YN1
XLOC_044866	O14262	XLOC_060891	Q7XUK4	XLOC_039856	O24581	XLOC_064589	Q6ETL8	XLOC_072424		XLOC_085322	Q8LMI4
XLOC_044875	Q10M50	XLOC_060938	F4IUX6	XLOC_039872	Q4FNF5	XLOC_064598		XLOC_072468	Q9SKD9	XLOC_085325	Q338P8
XLOC_045046	A2YMH5	XLOC_061020	B3H5A8	XLOC_039898	P24067	XLOC_064638	Q8GXJ4	XLOC_072803	Q942A8	XLOC_085344
XLOC_045085	Q94B38	XLOC_061037	O82766	XLOC_039931	Q8H0W0	XLOC_064667		XLOC_072818		XLOC_085472	Q5ZC88
XLOC_045100	Q6Z4A7	XLOC_061142		XLOC_039984		XLOC_064801		XLOC_072873	Q2CIN0	XLOC_085507	Q50EK3
XLOC_045158	Q7MWM7	XLOC_061202	M4IQQ7	XLOC_040021	Q8GSM2	XLOC_064853	Q0DAE8	XLOC_073127	Q8LT05	XLOC_085542	Q94LP4
XLOC_045180	Q8LL05	XLOC_061227	A0A0P0WGX7	XLOC_040029	Q9FFE0	XLOC_064857	Q67WQ7	XLOC_073165	Q84JE8	XLOC_085611	Q7X9A8
XLOC_045483	Q8L471	XLOC_061252	Q480P3	XLOC_040041	O24646	XLOC_064874	Q9SR06	XLOC_073223	Q4S2L4	XLOC_085655	Q8L7E9
XLOC_045491	Q08A72	XLOC_061388	Q54PK8	XLOC_040050	A2X2H7	XLOC_064937	Q69VD5	XLOC_073264	Q9M565	XLOC_085705	Q5XI64
XLOC_045502	Q6Z4I3	XLOC_061468	A2XQD3	XLOC_040111		XLOC_064949	Q2UBM4	XLOC_073370	H9TB18	XLOC_085816	Q9FT97
XLOC_045551	Q8H4H5	XLOC_061496	B9DFG5	XLOC_040123	O94248	XLOC_065078	Q8GUM4	XLOC_073388	A2X2K3	XLOC_085859	Q9LEX0
XLOC_045572	Q8LL05	XLOC_061551	Q7XUN6	XLOC_040140	Q65XF2	XLOC_065280	Q8L649	XLOC_073419		XLOC_086134	Q9SQR4
XLOC_045645	Q6Z4A7	XLOC_061609	Q9LEX0	XLOC_040143	Q6Z6T2	XLOC_065351	Q93XY5	XLOC_073467	Q9FJZ9	XLOC_086136	P42749
XLOC_045649	A9LLI8	XLOC_061739	O74503	XLOC_040261	Q3EDL4	XLOC_065357	Q9SI72	XLOC_073508		XLOC_086152	A2Z7B3
XLOC_045665	Q94B38	XLOC_061744	O03982	XLOC_040287	Q9LVE0	XLOC_065388	Q0D9V6	XLOC_073624	P37834	XLOC_086205	O82462
XLOC_045825		XLOC_061838	Q9FF31	XLOC_040339	Q9FGT8	XLOC_065468	B8GHM1	XLOC_073638	Q9FJZ9	XLOC_086221	Q8L7E9
XLOC_045886	Q5HZL9	XLOC_061840	Q9CY62	XLOC_040384	Q9FVZ7	XLOC_065565	F4IC29	XLOC_073640		XLOC_086304	Q0WWQ1
XLOC_046030	Q8RXN6	XLOC_062024	Q0JC44	XLOC_040412	Q292F9	XLOC_065593		XLOC_073684	Q9LWR0	XLOC_086311	Q94LP4
XLOC_046088	Q6YU51	XLOC_062090	Q9LTA2	XLOC_040414	P46524	XLOC_065619	Q9FMX6	XLOC_073749	Q9LK76	XLOC_086326	Q9AV28
XLOC_046153	Q8W453	XLOC_062125	Q9SI09	XLOC_040444	Q6ZGY0	XLOC_065667	Q9SSE5	XLOC_073776	Q5VRW2	XLOC_086328	Q10S44
XLOC_046156	Q8W453	XLOC_062183	Q96509	XLOC_040500	Q8S9J6	XLOC_065851	Q9SNN0	XLOC_073832	Q9M9C5	XLOC_086331	Q6E593
XLOC_046211	B7F8P5	XLOC_062192	Q1PE40	XLOC_040517	B6TVL4	XLOC_066035	Q68Y52	XLOC_073848	Q9ZVX1	XLOC_086343	Q50EK3
XLOC_046262		XLOC_062239	F4I9E1	XLOC_040522	Q6Z6W2	XLOC_066071	Q9SGY1	XLOC_073988	Q9SV72	XLOC_086459	A3C5A7
XLOC_046365	Q9LJD7	XLOC_062303	Q0WPF2	XLOC_040535	Q6Z5N4	XLOC_066224	Q6L589	XLOC_074170	Q5N7A7	XLOC_086463	Q9M022
XLOC_046425	Q9FIG6	XLOC_062375	Q9M1V2	XLOC_040589	Q72GN6	XLOC_066238	Q57951	XLOC_074295	O82632	XLOC_086467	Q9SJL0
XLOC_046439	Q9FMG4	XLOC_062451	Q6K548	XLOC_040700	Q681X4	XLOC_066248	Q6B6R4	XLOC_074336	O65155	XLOC_086594	Q9LSV8
XLOC_046453	Q9SFF6	XLOC_062497		XLOC_040734	Q9FKW8	XLOC_066249	Q5UP92	XLOC_074415	Q9XI60	XLOC_086608	Q8LG03
XLOC_046502	Q9SXJ8	XLOC_062565	A0A1D6F9Y9	XLOC_040780	Q94AX2	XLOC_066288	Q8T0W5	XLOC_074445	C1DMW2	XLOC_086626	Q6K7E6
XLOC_046624	Q9SCY0	XLOC_062640	Q8LG88	XLOC_040826		XLOC_066291	Q75GA5	XLOC_074488	A2WSH0
XLOC_046631		XLOC_062657	Q7X8B5	XLOC_040856	Q6ETK9	XLOC_066303	Q94F40	XLOC_074523	Q657B3
XLOC_046760	Q40677	XLOC_062739	Q9FKY4	XLOC_040942	Q94F47	XLOC_066318	A4JPX8	XLOC_074535	Q9ZVD2
XLOC_046769	Q9AV39	XLOC_062905	Q7X8B5	XLOC_040987	Q0JFH7	XLOC_066352		XLOC_074600
XLOC_046795	Q53JI9	XLOC_062969	A0A1D6F9Y9	XLOC_041016	A5N7Q4	XLOC_066401	Q9LZP8	XLOC_074775	Q5NAN5
XLOC_046802	Q9T0F7	XLOC_063061	Q9ZPQ3	XLOC_041063	P0DKC6	XLOC_066486	O22227	XLOC_074782	Q9FNJ9
XLOC_046905		XLOC_063064	Q7ZW78	XLOC_041109		XLOC_066523	Q9M2Y9	XLOC_074814	A2WM14
XLOC_046960	Q4V3D9	XLOC_063254	Q9LM69	XLOC_041207	Q9SPK4	XLOC_066535	Q9FR44	XLOC_074898	P26982
XLOC_046969	Q2QY53	XLOC_063346	Q945P6	XLOC_041217	Q5W7F2	XLOC_066543		XLOC_075083
XLOC_047093	Q6K537	XLOC_063387	Q9SI09	XLOC_041231	Q071N0	XLOC_066672	Q0PGJ6	XLOC_075109	Q9SVB7
XLOC_047114	Q97LF4	XLOC_063462	Q9MBG5	XLOC_041240	P29016	XLOC_066931	A7QEU4	XLOC_075197	Q6I544
XLOC_047134	Q791B0	XLOC_063526	Q9M1V2	XLOC_041271	Q9XIN0	XLOC_067161	Q54T49	XLOC_075223	P51823
XLOC_047163	Q2QXM3	XLOC_063690	Q9SNN0	XLOC_041419	Q6Z7V2	XLOC_067269		XLOC_075426	Q6R2J8
XLOC_047226	Q9ZWR8	XLOC_063940	Q9LP41	XLOC_041440	Q59HJ6	XLOC_067274	Q9LZX1	XLOC_075453	O48788
XLOC_047239		XLOC_064033	A1W450	XLOC_041454	Q9LVJ1	XLOC_067320	Q6L4D4	XLOC_075466
XLOC_047246	Q9SIC4	XLOC_064067	Q654B3	XLOC_041460	Q6K7E9	XLOC_067485	P25862	XLOC_075578	A4ZDG8
XLOC_047337	B5YLB7	XLOC_064183	Q9SII6	XLOC_041577	Q9SHB5	XLOC_067503	Q8LQM5	XLOC_075691	Q9M1S3
XLOC_047349	O49292	XLOC_064184	A6GW65	XLOC_041686	Q9SMS0	XLOC_067520	P47917	XLOC_075781	Q9LVM0
XLOC_047351	Q9FLP9	XLOC_064202		XLOC_041762	Q852L0	XLOC_067521	Q6EPG8	XLOC_075909	Q0WQK2
XLOC_047374	Q08655	XLOC_064226	Q8L649	XLOC_041783	P12951	XLOC_067551		XLOC_075915	Q8S1X7
XLOC_047442	Q9LYL9	XLOC_064491	Q482T5	XLOC_041835	Q3HRQ2	XLOC_067717	Q9LZP8	XLOC_076057
XLOC_047549	Q9FLP9	XLOC_064511	I6XD69	XLOC_041937	Q9LSU1	XLOC_067826	Q9FJ45	XLOC_076213	Q9FJZ9
XLOC_047550	O49292	XLOC_064606	Q1G3Q4	XLOC_041949		XLOC_067843	Q75GA5	XLOC_076228	Q8LB10
XLOC_047557	Q84WL9	XLOC_064638	Q8GXJ4	XLOC_041996	Q84N38	XLOC_067882	B8AWM1	XLOC_076370	Q9SAF8
XLOC_047635		XLOC_064659	O64787	XLOC_042058	A0A1A9TAK5	XLOC_067894	Q9C5T3	XLOC_076455	Q9LNJ3
XLOC_047663	A2RVM0	XLOC_064776	Q75J39	XLOC_042075	Q8VWG4	XLOC_067965	P36582	XLOC_076479	Q9MAH1
XLOC_047681	Q10AZ4	XLOC_064793	Q7XBQ9	XLOC_042109	Q2QZJ8	XLOC_067992	Q9LFR7	XLOC_076784	Q9ZVF7
XLOC_047698	Q2G0X7	XLOC_064853	Q0DAE8	XLOC_042173	B1XPG7	XLOC_068297	P47917	XLOC_076830	Q5N749
XLOC_047714	Q8W488	XLOC_064857	Q67WQ7	XLOC_042230	P93431	XLOC_068313	Q8S9Z2	XLOC_076913	Q5JLB5
XLOC_047809	Q3V384	XLOC_064874	Q9SR06	XLOC_042239	O43301	XLOC_068321	P84516	XLOC_077039	C0SQ89
XLOC_047835	Q84K71	XLOC_064949	Q2UBM4	XLOC_042260	Q8LEB6	XLOC_068329	Q8RWL5	XLOC_077140	O64411
XLOC_047866	Q2QY53	XLOC_065110	Q5PNY6	XLOC_042281	O49255	XLOC_068397	Q8W453	XLOC_077388	A0A1V1FH01
XLOC_047876	Q4V3D9	XLOC_065280	Q8L649	XLOC_042415	P0DO10	XLOC_068408	Q9FMK7	XLOC_077531	Q9LFQ0
XLOC_047927		XLOC_065325	Q9SII6	XLOC_042459	Q9FIG6	XLOC_068439	O49621	XLOC_077533	Q5XF11
XLOC_047956	P52581	XLOC_065388	Q0D9V6	XLOC_042468	A5FZ25	XLOC_068470	Q8GYS1	XLOC_077565	Q9FNL7
XLOC_047968	P23993	XLOC_065468	B8GHM1	XLOC_042525	P93114	XLOC_068499	P29060	XLOC_077591
XLOC_048028	Q9T0F7	XLOC_065565	F4IC29	XLOC_042534	Q9SCU0	XLOC_068601	Q9FE67	XLOC_077663	Q9SII5
XLOC_048032	Q8RY24	XLOC_065593		XLOC_042538	Q7BS32	XLOC_068673	Q8LQ68	XLOC_077681	Q94LR4
XLOC_048056	Q9AV39	XLOC_065619	Q9FMX6	XLOC_042566		XLOC_068678	Q65X92	XLOC_077688
XLOC_048153	P60496	XLOC_065667	Q9SSE5	XLOC_042587	Q2R2D5	XLOC_068942	Q84M24	XLOC_077690	Q7XC54
XLOC_048177	Q61026	XLOC_065668		XLOC_042614	P25519	XLOC_068951		XLOC_077887
XLOC_048185	Q9SCY0	XLOC_065690		XLOC_042747	Q9FIG6	XLOC_068968	Q1QP91	XLOC_078095	O49741
XLOC_048248	P52580	XLOC_065839	O82166	XLOC_042748	Q9FIG6	XLOC_069038	O22259	XLOC_078284	Q9FGY4
XLOC_048292	Q8LEJ6	XLOC_065851	Q9SNN0	XLOC_042756	Q2R8L1	XLOC_069206	C4L0B0	XLOC_078289	O64411
XLOC_048339		XLOC_066005	Q93WU9	XLOC_042762	Q8VWG4	XLOC_069221		XLOC_078340	Q84WV6
XLOC_048364	A0QNZ7	XLOC_066137	Q9LSA6	XLOC_042793	O04093	XLOC_069301	Q9SJQ1	XLOC_078375	A0A1V1FH01
XLOC_048408	C0Q7V6	XLOC_066170	Q9SX25	XLOC_042834	Q01595	XLOC_069329		XLOC_078419	A0A1P8B554
XLOC_048421	P31927	XLOC_066224	Q6L589	XLOC_042941	Q10N03	XLOC_069476	Q8LR63	XLOC_078536	Q6ZB90
XLOC_048474	O04133	XLOC_066238	Q57951	XLOC_042944	D4B0Q6	XLOC_069492	Q9ZVM9	XLOC_078644	F4JLP5
XLOC_048507	Q5R8J8	XLOC_066248	Q6B6R4	XLOC_043016	Q0IQU1	XLOC_069628	O04203	XLOC_078710
XLOC_048582		XLOC_066249	Q5UP92	XLOC_043054	P93431	XLOC_069646	Q6AUW3	XLOC_078749	Q945K7
XLOC_048601	Q0WP01	XLOC_066263	A7RK30	XLOC_043082	F7J0N2	XLOC_069668	Q9SG96	XLOC_078900	F4HQ84
XLOC_048629	A7SVT1	XLOC_066274	P01053	XLOC_043083	Q0ING3	XLOC_069674	Q52QH4	XLOC_078926	Q39061
XLOC_048639	Q3JCN0	XLOC_066291	Q75GA5	XLOC_043346	D9R4W7	XLOC_069812	Q942F3	XLOC_078960	Q9XHL5
XLOC_048780	Q5JN63	XLOC_066303	Q94F40	XLOC_043367	Q1MX30	XLOC_069826	Q4R1I9	XLOC_078978	Q9ZVD0
XLOC_048783	Q94J16	XLOC_066318	A4JPX8	XLOC_043379	Q942A8	XLOC_069835	Q9FUS8	XLOC_079069	Q41328
XLOC_048985	Q9FEC1	XLOC_066352		XLOC_043410	P05566	XLOC_069916	Q9LUC5	XLOC_079112	Q9LHE5
XLOC_049020	Q9SZY4	XLOC_066373	A3AZW5	XLOC_043430	Q7XA40	XLOC_069926	Q8GV05	XLOC_079115	Q9SDG8
XLOC_049045	P80035	XLOC_066395	P92695	XLOC_043446	Q0JEP3	XLOC_070173	P32292	XLOC_079232	P32439
XLOC_049109	B3KS81	XLOC_066401	Q9LZP8	XLOC_043519	A6LM79	XLOC_070176	Q99315	XLOC_079328	Q5ZAJ0
XLOC_049185	F4JJT9	XLOC_066486	O22227	XLOC_043546	P56031	XLOC_070228	A0A1J6KGJ9	XLOC_079415	Q0J4I1
XLOC_049186		XLOC_066609	P25862	XLOC_043553	F4IN23	XLOC_070277	Q9FU27	XLOC_079445	Q9SUA4
XLOC_049246	Q9C5M0	XLOC_066672	Q0PGJ6	XLOC_043605	F4KFC7	XLOC_070285	Q9T0N8	XLOC_079453	Q6Z248
XLOC_049267	Q9H694	XLOC_066813	Q9LZX1	XLOC_043651	Q2RMR6	XLOC_070294	Q6AXN4	XLOC_079458	Q4KYM5
XLOC_049277	Q6P5P5	XLOC_066931	A7QEU4	XLOC_043712	Q0IQU1	XLOC_070295	Q9AWL7	XLOC_079465
XLOC_049295	Q9FY93	XLOC_066972	B5YUD3	XLOC_043765		XLOC_070423		XLOC_079513	Q95207
XLOC_049342	Q9S829	XLOC_067256		XLOC_043793	P91620	XLOC_070450	Q9AWL7	XLOC_079520	Q27GI3
XLOC_049368	B2WSN1	XLOC_067269		XLOC_043817	A0A1A9TAK5	XLOC_070539	Q58FV0	XLOC_079529	Q58FZ0
XLOC_049404	Q9Y5Z4	XLOC_067421	Q0PGJ6	XLOC_043831	Q6F357	XLOC_070596	Q9AWL7	XLOC_079580	Q9FM65
XLOC_049549	P0C8Q9	XLOC_067494	Q9FE67	XLOC_043888	Q97W04	XLOC_070604	Q9T0N8	XLOC_079719
XLOC_049673	Q6VAA7	XLOC_067503	Q8LQM5	XLOC_043892		XLOC_070614	Q9FU27	XLOC_079791	Q9ZNR0
XLOC_049674	A8NX92	XLOC_067504	Q60EJ6	XLOC_043898	Q9M7I9	XLOC_070621	Q9FDY4	XLOC_079808	Q93W88
XLOC_049689	Q5JL96	XLOC_067520	P47917	XLOC_043920	P0DO10	XLOC_070728	P32292	XLOC_079920	Q0J5F8
XLOC_049775		XLOC_067521	Q6EPG8	XLOC_043961	Q5XEP9	XLOC_070838	A0T0D7	XLOC_079933	Q9LE63
XLOC_049856	Q9FZ62	XLOC_067717	Q9LZP8	XLOC_044044	P40531	XLOC_070978	Q7XWK5	XLOC_079976	Q6YYA3
XLOC_049964	Q9SL05	XLOC_067826	Q9FJ45	XLOC_044083	Q2R4Z4	XLOC_070990	Q8GV05	XLOC_080012	Q8L868
XLOC_049979	Q9SL05	XLOC_067843	Q75GA5	XLOC_044148	Q9SMS0	XLOC_071010		XLOC_080033	Q9LEH3
XLOC_050045	P20027	XLOC_067894	Q9C5T3	XLOC_044219	Q40677	XLOC_071020	I6YGS0	XLOC_080073	O80386
XLOC_050096	Q9FZ62	XLOC_067965	P36582	XLOC_044233		XLOC_071047	Q9XI60	XLOC_080188	Q8LFN2
XLOC_050147	A2ZVY5	XLOC_067976	P0DO21	XLOC_044321	P45202	XLOC_071130	Q942F3	XLOC_080217	O80416
XLOC_050152	Q8VY22	XLOC_067992	Q9LFR7	XLOC_044336	A0A165U5V5	XLOC_071169	Q3SZX8	XLOC_080221	Q84Z02
XLOC_050153	B9EYD3	XLOC_068088		XLOC_044360	P06237	XLOC_071305	A2CIR5	XLOC_080283
XLOC_050174	Q680C0	XLOC_068190	Q93WU9	XLOC_044410	Q9FIG6	XLOC_071334	O04203	XLOC_080423	P53681
XLOC_050222	Q8LPQ5	XLOC_068208	Q6L4H4	XLOC_044499	P27523	XLOC_071371	P98999	XLOC_080481	Q9M022
XLOC_050239	F4JVA6	XLOC_068238	Q9HCM1	XLOC_044653	Q8W453	XLOC_071372	Q6D1I2	XLOC_080489	B8B5U8
XLOC_050241	P20027	XLOC_068293	Q8RX77	XLOC_044796		XLOC_071383	Q7F2L3	XLOC_080533	Q05609
XLOC_050249		XLOC_068297	P47917	XLOC_044800	Q8S4F6	XLOC_071396	Q0JGZ6	XLOC_080762
XLOC_050258	O92956	XLOC_068321	P84516	XLOC_044828	Q9FK47	XLOC_071437	A5UJV0	XLOC_080868	Q9FZ86
XLOC_050267	Q5JL96	XLOC_068329	Q8RWL5	XLOC_044856	Q6I5Q6	XLOC_071443	Q6C4F8	XLOC_080920	Q9UKV3
XLOC_050287	Q6VAA7	XLOC_068351	P49237	XLOC_044858	Q9LPC4	XLOC_071535	Q8RYK0	XLOC_080950	Q9FNN5
XLOC_050308	Q0JJD4	XLOC_068397	Q8W453	XLOC_044866	O14262	XLOC_071543	B8CMP0	XLOC_081030	Q6YYX9
XLOC_050406	Q9FL41	XLOC_068408	Q9FMK7	XLOC_044907	Q94CD8	XLOC_071638		XLOC_081056	Q8DI01
XLOC_050496	Q9SH89	XLOC_068470	Q8GYS1	XLOC_045046	A2YMH5	XLOC_071935	O22259	XLOC_081096	H9BFQ1
XLOC_050569		XLOC_068499	P29060	XLOC_045085	Q94B38	XLOC_071987	Q9LMN7	XLOC_081125	B8HXQ5
XLOC_050609	A5IDI6	XLOC_068531	P48494	XLOC_045100	Q6Z4A7	XLOC_071992	A0A023PYK2	XLOC_081146	Q8VZQ2
XLOC_050694		XLOC_068601	Q9FE67	XLOC_045180	Q8LL05	XLOC_072007	P93050	XLOC_081289	Q9C5J4
XLOC_050774	P59082	XLOC_068642	P0C0M2	XLOC_045230	P52712	XLOC_072080	P08770	XLOC_081391	P92934
XLOC_050832		XLOC_068653		XLOC_045271	Q65PH9	XLOC_072134	Q941B6	XLOC_081414	Q9FX99
XLOC_050919	B0K019	XLOC_068673	Q8LQ68	XLOC_045453		XLOC_072221	Q9M310	XLOC_081508	Q8W119
XLOC_050967	Q9C9A3	XLOC_068758	Q9M2Y9	XLOC_045483	Q8L471	XLOC_072242	Q9M2Y9	XLOC_081523
XLOC_051030	Q3HRN8	XLOC_068814	Q8VWJ2	XLOC_045502	Q6Z4I3	XLOC_072266	Q9XI60	XLOC_081591	Q76BW5
XLOC_051178	Q9M0M2	XLOC_068873	Q9LTS4	XLOC_045572	Q8LL05	XLOC_072303	P04146	XLOC_081647	A0A1I9LM04
XLOC_051206	P31756	XLOC_068961	Q5ZC88	XLOC_045574	P0C2F6	XLOC_072336	Q65X92	XLOC_081669	B9FUF9
XLOC_051211	Q58FZ0	XLOC_068968	Q1QP91	XLOC_045645	Q6Z4A7	XLOC_072343	Q9SGP2	XLOC_081803	Q6C5Y8
XLOC_051221	Q94BM7	XLOC_068976	Q9LMN7	XLOC_045665	Q94B38	XLOC_072346	Q0JJD1	XLOC_081810
XLOC_051230	Q942D4	XLOC_069038	O22259	XLOC_045674	A1C7T4	XLOC_072366	Q8S0S6	XLOC_081955	Q55A45
XLOC_051234	Q6VAA7	XLOC_069042	O22255	XLOC_045708	A2YMH5	XLOC_072426	Q9FE67	XLOC_081991	Q9LI74
XLOC_051389	Q86W28	XLOC_069123	P83241	XLOC_045831	Q8R2Y0	XLOC_072427	Q94ID6	XLOC_082003	Q66IQ1
XLOC_051404	Q9FN03	XLOC_069156	Q5N800	XLOC_045886	Q5HZL9	XLOC_072467	K4BIZ9	XLOC_082100	Q0J3H7
XLOC_051419	Q17A75	XLOC_069221		XLOC_046088	Q6YU51	XLOC_072475	Q6B6R4	XLOC_082142
XLOC_051453	Q0WP01	XLOC_069276	Q5ZEJ0	XLOC_046142		XLOC_072515	Q21VE7	XLOC_082149	Q69T99
XLOC_051517	A0A1J6KGJ9	XLOC_069312	Q5ZEF1	XLOC_046153	Q8W453	XLOC_072628	Q9FMK7	XLOC_082266	Q9FZ95
XLOC_051521		XLOC_069329		XLOC_046197	Q8H0Y8	XLOC_072630		XLOC_082384	Q651Z7
XLOC_051553	P59910	XLOC_069415	Q6ESZ9	XLOC_046298	Q0D5R2	XLOC_072639	Q8W453	XLOC_082485
XLOC_051592	O04133	XLOC_069547	P55037	XLOC_046365	Q9LJD7	XLOC_072640	Q9SV72	XLOC_082534
XLOC_051605	B9EXZ6	XLOC_069628	O04203	XLOC_046439	Q9FMG4	XLOC_072711	Q058P6	XLOC_082655	Q0J1C1
XLOC_051653	Q8S059	XLOC_069646	Q6AUW3	XLOC_046554	P48619	XLOC_072719	P84516	XLOC_082659	Q9SAC4
XLOC_051660	Q9FFD5	XLOC_069668	Q9SG96	XLOC_046624	Q9SCY0	XLOC_072747	Q6Z3A3	XLOC_082733	P93411
XLOC_051671		XLOC_069674	Q52QH4	XLOC_046631		XLOC_072800		XLOC_082761	Q9LN49
XLOC_051717	M1BJF6	XLOC_069687	Q41558	XLOC_046769	Q9AV39	XLOC_072812	P30188	XLOC_082804	P40619
XLOC_051718	A0QNZ7	XLOC_069764	Q9ZT82	XLOC_046801	Q9C9I2	XLOC_072879		XLOC_082899	Q9SD20
XLOC_051792	Q8LEJ6	XLOC_069775	Q9LP56	XLOC_046823	O04922	XLOC_072950	P43309	XLOC_082919
XLOC_051842	P52580	XLOC_069793	Q9LVB9	XLOC_046880	Q0IP28	XLOC_072978	Q52QH4	XLOC_082925	Q9LN49
XLOC_051846	H2KZM6	XLOC_069835	Q9FUS8	XLOC_046905		XLOC_072981	Q8VYR0	XLOC_083211	Q6K478
XLOC_051881	A0A2U7XUE3	XLOC_069886	Q8LR34	XLOC_046949		XLOC_073007	Q9SFB5	XLOC_083275	Q9ZUL3
XLOC_051895	P9WFL5	XLOC_069916	Q9LUC5	XLOC_046960	Q4V3D9	XLOC_073029	Q41350	XLOC_083459	A2Z1U1
XLOC_051935	Q9SRN0	XLOC_069926	Q8GV05	XLOC_046969	Q2QY53	XLOC_073104	Q94EE4	XLOC_083487	B9G3M6
XLOC_051946	Q01N44	XLOC_070070	P46420	XLOC_047084	Q84MA8	XLOC_073126	Q9SLC4	XLOC_083573
XLOC_051949	Q40677	XLOC_070092		XLOC_047138	Q8W488	XLOC_073197	Q8W0E4	XLOC_083863	A9QY38
XLOC_052051	F4KDH9	XLOC_070173	P32292	XLOC_047239		XLOC_073200	Q94LW6	XLOC_083905	Q20937
XLOC_052056	Q6NMJ2	XLOC_070271	Q9FDY4	XLOC_047246	Q9SIC4	XLOC_073206	A2CI98	XLOC_084011	Q9SK27
XLOC_052057	Q2QR07	XLOC_070277	Q9FU27	XLOC_047260	Q8ZVA7	XLOC_073250	Q84V03	XLOC_084091	Q54YW1
XLOC_052078		XLOC_070285	Q9T0N8	XLOC_047351	Q9FLP9	XLOC_073352	Q9VQN8	XLOC_084098	Q048Y2
XLOC_052339	Q9FN04	XLOC_070295	Q9AWL7	XLOC_047354	P56277	XLOC_073432	Q9ZUN4	XLOC_084452
XLOC_052357	Q9SLN8	XLOC_070321	C0QZK3	XLOC_047408	Q9SCS3	XLOC_073437	Q9FFH3	XLOC_084467	Q8LMR2
XLOC_052521		XLOC_070423		XLOC_047497	Q9SCS3	XLOC_073476	Q9C6L5	XLOC_084489	A0A0P0X0C0
XLOC_052541	Q9LE81	XLOC_070450	Q9AWL7	XLOC_047528	P37219	XLOC_073697	Q5N800	XLOC_084523	Q6NPG7
XLOC_052584	Q05212	XLOC_070596	Q9AWL7	XLOC_047549	Q9FLP9	XLOC_073704	Q9SUE3	XLOC_084607	Q9SLN5
XLOC_052761	Q9SLN8	XLOC_070604	Q9T0N8	XLOC_047550	O49292	XLOC_073832	Q9M9C5	XLOC_084608	Q9SU40
XLOC_052865	A7NY33	XLOC_070614	Q9FU27	XLOC_047556	Q2QW44	XLOC_073842	A2WK50	XLOC_084690	Q94AI4
XLOC_053099	P37890	XLOC_070621	Q9FDY4	XLOC_047635		XLOC_073916	Q8RYK0	XLOC_084711	A2Z7B3
XLOC_053125	Q9LQ32	XLOC_070666	A0A1J6KGJ9	XLOC_047698	Q2G0X7	XLOC_073994	Q9LIS2	XLOC_084766	Q5ZC88
XLOC_053170	Q40677	XLOC_070728	P32292	XLOC_047714	Q8W488	XLOC_074056	Q8LQM5	XLOC_084888	P53684
XLOC_053185	Q9SRN0	XLOC_070743	Q9KG32	XLOC_047809	Q3V384	XLOC_074121		XLOC_084918	Q66GQ2
XLOC_053221	Q94BZ1	XLOC_070747		XLOC_047821	Q9P1Y6	XLOC_074345	A0A061DM17	XLOC_085024
XLOC_053222		XLOC_070838	A0T0D7	XLOC_047838	Q6DRG1	XLOC_074354	Q8RZX9	XLOC_085042	Q9FGQ6
XLOC_053252	A0A2U7XUE3	XLOC_070990	Q8GV05	XLOC_047866	Q2QY53	XLOC_074445	C1DMW2	XLOC_085168	P0CB26
XLOC_053280	A3PAV3	XLOC_070991	Q9AR73	XLOC_047876	Q4V3D9	XLOC_074468	A0QWG6	XLOC_085216	Q9FGH9
XLOC_053339	Q84TB6	XLOC_071020	I6YGS0	XLOC_048153	P60496	XLOC_074734	Q9KG32	XLOC_085257	A0A1P8B554
XLOC_053359	Q94A08	XLOC_071047	Q9XI60	XLOC_048177	Q61026	XLOC_074765	P16273	XLOC_085452	Q9FGQ6
XLOC_053367	B3QCV7	XLOC_071165	Q9LP56	XLOC_048180	A7LB60	XLOC_074780	E1U332	XLOC_085473
XLOC_053371	Q9LTB0	XLOC_071169	Q3SZX8	XLOC_048185	Q9SCY0	XLOC_074965	A2WK50	XLOC_085530	Q39176
XLOC_053476	Q9SQR4	XLOC_071271	Q52QH4	XLOC_048189	Q0WLC6	XLOC_074988	Q8H965	XLOC_085570	A7I464
XLOC_053506	Q94KL5	XLOC_071302	P23207	XLOC_048248	P52580	XLOC_074993		XLOC_085685
XLOC_053557	Q66PF2	XLOC_071305	A2CIR5	XLOC_048334	P24631	XLOC_075196	P16273	XLOC_085720	Q94GL5
XLOC_053569	P23980	XLOC_071311	Q6AUW3	XLOC_048364	A0QNZ7	XLOC_075228	Q9KG32	XLOC_085851	A3C6G9
XLOC_053620	Q940M4	XLOC_071383	Q7F2L3	XLOC_048381	A8LPC3	XLOC_075300	Q5PPY1	XLOC_085988	Q94LR4
XLOC_053661	Q2KIY1	XLOC_071443	Q6C4F8	XLOC_048403		XLOC_075449	Q7XBS0	XLOC_086057
XLOC_053680	A5H452	XLOC_071535	Q8RYK0	XLOC_048404		XLOC_075453	O48788	XLOC_086113	Q9SIB2
XLOC_053790	Q8GZ99	XLOC_071543	B8CMP0	XLOC_048408	C0Q7V6	XLOC_075494		XLOC_086146	Q9LFQ0
XLOC_053808	Q84VQ1	XLOC_071559	Q6ESZ9	XLOC_048421	P31927	XLOC_075825	Q8LQM5	XLOC_086225	P49200
XLOC_053852	Q9M038	XLOC_071576	Q9LFF9	XLOC_048468	Q6NN03	XLOC_075850		XLOC_086239
XLOC_053881	A0R420	XLOC_071630	Q8RWZ5	XLOC_048474	O04133	XLOC_075859		XLOC_086315	O49741
XLOC_053882	O80634	XLOC_071638		XLOC_048582		XLOC_075884	Q9LIS2	XLOC_086329	Q96324
XLOC_053889	Q9LHA8	XLOC_071808	Q5N800	XLOC_048601	Q0WP01	XLOC_076028	Q0JR25	XLOC_086351
XLOC_053989	Q9FF10	XLOC_071888	Q2QZF1	XLOC_048629	A7SVT1	XLOC_076104	Q94K49	XLOC_086504	Q7Y1V5
XLOC_054038	Q821L5	XLOC_071908	Q9FYN7	XLOC_048668	Q0JHZ2	XLOC_076282	Q8BHB4	XLOC_086552
XLOC_054136	O22126	XLOC_071935	O22259	XLOC_048783	Q94J16	XLOC_076373	Q9C6L5	XLOC_086591	Q8LPU5
XLOC_054143	Q38897	XLOC_071992	A0A023PYK2	XLOC_048838	Q6L5H6	XLOC_076420	Q9ZUN4	XLOC_086666	Q8W1X2
XLOC_054213		XLOC_072007	P93050	XLOC_048870	Q7ZVZ7	XLOC_076561	B6YVY6
XLOC_054219	Q55CU8	XLOC_072062	B1JJL6	XLOC_048905	Q848I4	XLOC_076582	Q84V03
XLOC_054262		XLOC_072080	P08770	XLOC_048929	P75311	XLOC_076623	A2CI98
XLOC_054266	Q9M331	XLOC_072093	Q3HRN8	XLOC_049046	C5PCH4	XLOC_076631	Q8W0E4
XLOC_054291	Q6ZIX2	XLOC_072120	Q9SZU7	XLOC_049169	Q8S4F6	XLOC_076664	Q9LNG5
XLOC_054319	Q9FHE1	XLOC_072172	Q8VWJ2	XLOC_049246	Q9C5M0	XLOC_076700	O02414
XLOC_054373	P53535	XLOC_072193	F4HXZ1	XLOC_049268	Q8S091	XLOC_076765	C5BAT2
XLOC_054384	P12835	XLOC_072211	Q9FJ45	XLOC_049277	Q6P5P5	XLOC_076865
XLOC_054477		XLOC_072242	Q9M2Y9	XLOC_049295	Q9FY93	XLOC_076987
XLOC_054719	Q56S59	XLOC_072266	Q9XI60	XLOC_049304	Q9ZWA6	XLOC_077037	Q7G737
XLOC_054864	Q9SKP9	XLOC_072272	O80725	XLOC_049339	Q9SEE9	XLOC_077041	Q42578
XLOC_054890		XLOC_072303	P04146	XLOC_049346	Q8S7E1	XLOC_077124	P92519
XLOC_054922	Q8L7J2	XLOC_072304	Q12664	XLOC_049368	B2WSN1	XLOC_077153	Q338P6
XLOC_054946	Q8L5U0	XLOC_072336	Q65X92	XLOC_049404	Q9Y5Z4	XLOC_077161	Q10QW3
XLOC_054998	Q8L730	XLOC_072343	Q9SGP2	XLOC_049606	F4HQX1	XLOC_077204	Q8LGS1
XLOC_055110	P93788	XLOC_072346	Q0JJD1	XLOC_049674	A8NX92	XLOC_077217	Q6L4S3
XLOC_055117	Q01899	XLOC_072366	Q8S0S6	XLOC_049689	Q5JL96	XLOC_077640	P0C2X4
XLOC_055120	Q9FJ82	XLOC_072426	Q9FE67	XLOC_049804	Q689D6	XLOC_077756
XLOC_055144	P53684	XLOC_072427	Q94ID6	XLOC_049895	P20027	XLOC_078063	A2ZAI7
XLOC_055173	Q10RZ1	XLOC_072475	Q6B6R4	XLOC_049964	Q9SL05	XLOC_078107	Q01595
XLOC_055176	Q6NXD8	XLOC_072515	Q21VE7	XLOC_049979	Q9SL05	XLOC_078137	O80844
XLOC_055200	Q9SV13	XLOC_072628	Q9FMK7	XLOC_049987	Q94AP3	XLOC_078150	Q0IWF3
XLOC_055206	Q8L730	XLOC_072639	Q8W453	XLOC_050036	Q9NQ48	XLOC_078222	Q5GI04
XLOC_055211	O66076	XLOC_072672	Q6CAP3	XLOC_050096	Q9FZ62	XLOC_078274	Q338P6
XLOC_055338		XLOC_072711	Q058P6	XLOC_050118	Q8GV05	XLOC_078303	Q8H8K7
XLOC_055339	I1H7R8	XLOC_072719	P84516	XLOC_050147	A2ZVY5	XLOC_078364
XLOC_055357		XLOC_072747	Q6Z3A3	XLOC_050174	Q680C0	XLOC_078385	Q9FG34
XLOC_055366	Q9SKP9	XLOC_072788	Q9SIT7	XLOC_050222	Q8LPQ5	XLOC_078391	Q7G737
XLOC_055411	Q23647	XLOC_072800		XLOC_050239	F4JVA6	XLOC_078525	A2YW03
XLOC_055436	Q9ARD5	XLOC_072812	P30188	XLOC_050249		XLOC_078536	Q6ZB90
XLOC_055451	Q8IVS2	XLOC_072857		XLOC_050406	Q9FL41	XLOC_078545	Q9FE06
XLOC_055463	P12441	XLOC_072879		XLOC_050425	P0C8Q9	XLOC_078844	Q8H0Y8
XLOC_055555	Q9LHP2	XLOC_072978	Q52QH4	XLOC_050456	A8JGV8	XLOC_079052	Q5ZAJ0
XLOC_055606	Q17RB8	XLOC_072981	Q8VYR0	XLOC_050491	Q9LZM7	XLOC_079081	Q55EX9
XLOC_055643	Q940N9	XLOC_073007	Q9SFB5	XLOC_050496	Q9SH89	XLOC_079141	P32292
XLOC_055646	Q5EY87	XLOC_073035	Q9LZL3	XLOC_050583	Q9Y5Z4	XLOC_079238	P32292
XLOC_055689	Q9ZSA7	XLOC_073071	Q9SJ52	XLOC_050693	Q9SCQ6	XLOC_079263	Q5NBM8
XLOC_055705	Q75WU1	XLOC_073104	Q94EE4	XLOC_050774	P59082	XLOC_079299	Q55EX9
XLOC_055790	Q851K1	XLOC_073117	O02414	XLOC_050785	Q94AA4	XLOC_079370	P41789
XLOC_055868	Q94AY3	XLOC_073197	Q8W0E4	XLOC_050821	Q681K2	XLOC_079425	Q9SVY1
XLOC_055886	O23482	XLOC_073200	Q94LW6	XLOC_050859	Q9FF31	XLOC_079539	Q0DFT7
XLOC_055890	Q7XWK5	XLOC_073206	A2CI98	XLOC_050912	Q7XTG7	XLOC_079551	F4IPM3
XLOC_055900	P53535	XLOC_073250	Q84V03	XLOC_051013		XLOC_079597	Q9LVP0
XLOC_055993	Q6ZIX2	XLOC_073352	Q9VQN8	XLOC_051030	Q3HRN8	XLOC_079737	A5H8G4
XLOC_056004	B1MW23	XLOC_073428	Q9M2U3	XLOC_051088	Q6VBA4	XLOC_079787	P20025
XLOC_056024		XLOC_073476	Q9C6L5	XLOC_051121	Q94F40	XLOC_079791	Q9ZNR0
XLOC_056056	A1VD24	XLOC_073704	Q9SUE3	XLOC_051206	P31756	XLOC_079808	Q93W88
XLOC_056068	Q55CU8	XLOC_073705	O64477	XLOC_051211	Q58FZ0	XLOC_079809	Q9C7E8
XLOC_056139		XLOC_073755	Q94K49	XLOC_051221	Q94BM7	XLOC_079813	Q6YZF3
XLOC_056148	Q38897	XLOC_073842	A2WK50	XLOC_051261	Q94J16	XLOC_079837	A1A547
XLOC_056151	Q91VB4	XLOC_073890	Q9FJF5	XLOC_051321	Q0JIL1	XLOC_079851	Q7EXZ4
XLOC_056156	O22126	XLOC_073916	Q8RYK0	XLOC_051338		XLOC_079875	Q84J55
XLOC_056255		XLOC_073994	Q9LIS2	XLOC_051400	Q0DHL5	XLOC_079882	Q6ZB90
XLOC_056280	Q8BNV1	XLOC_074027		XLOC_051404	Q9FN03	XLOC_079894	A2YW03
XLOC_056404	Q9M2S3	XLOC_074056	Q8LQM5	XLOC_051419	Q17A75	XLOC_079927	Q6Z9F4
XLOC_056416	P27322	XLOC_074121		XLOC_051453	Q0WP01	XLOC_080090	P37834
XLOC_056424	A0R420	XLOC_074345	A0A061DM17	XLOC_051521		XLOC_080120	Q9SJF3
XLOC_056457	Q9M038	XLOC_074354	Q8RZX9	XLOC_051540	Q9LWR0	XLOC_080220	Q41359
XLOC_056461	Q9LI74	XLOC_074468	A0QWG6	XLOC_051553	P59910	XLOC_080305	Q8L868
XLOC_056534	Q8GZ99	XLOC_074503	Q6JN46	XLOC_051575	Q946Y7	XLOC_080355	Q94KE2
XLOC_056563	Q10NX8	XLOC_074612		XLOC_051592	O04133	XLOC_080360	Q7XI96
XLOC_056617	Q75LR2	XLOC_074734	Q9KG32	XLOC_051601	B2VDJ8	XLOC_080589	P35880
XLOC_056672	A5H452	XLOC_074765	P16273	XLOC_051605	B9EXZ6	XLOC_080709	Q9FS10
XLOC_056695	Q6CAW5	XLOC_074945	Q5ZEF1	XLOC_051623	Q9M8K5	XLOC_080762
XLOC_056700	Q10HD0	XLOC_074965	A2WK50	XLOC_051653	Q8S059	XLOC_080763
XLOC_056760	Q76FS2	XLOC_075018	A2WK50	XLOC_051660	Q9FFD5	XLOC_080938	Q0D4B2
XLOC_056780		XLOC_075196	P16273	XLOC_051671		XLOC_081059	Q9SV15
XLOC_056791	O82225	XLOC_075300	Q5PPY1	XLOC_051677	Q9D8B4	XLOC_081143	Q0D4B2
XLOC_056807	Q48JG9	XLOC_075432	Q9ZVD2	XLOC_051678		XLOC_081178	Q8L983
XLOC_056847	Q53K16	XLOC_075449	Q7XBS0	XLOC_051717	M1BJF6	XLOC_081328	Q21RV9
XLOC_056852	Q9T072	XLOC_075533	Q9LJG8	XLOC_051718	A0QNZ7	XLOC_081387
XLOC_056873		XLOC_075571	Q8RZX9	XLOC_051720	Q852L0	XLOC_081389	Q9FS10
XLOC_056978	Q9ZUZ6	XLOC_075749	Q9LX85	XLOC_051724	Q9LIC6	XLOC_081407	Q6ZLP5
XLOC_057008	Q2VWH6	XLOC_075814	O80340	XLOC_051842	P52580	XLOC_081536	Q9SUP6
XLOC_057014	Q9LTB0	XLOC_075825	Q8LQM5	XLOC_051846	H2KZM6	XLOC_081599	Q9FKL2
XLOC_057026	Q8L9X2	XLOC_075850		XLOC_051872	Q9FHW2	XLOC_081601	O82117
XLOC_057028	Q94A08	XLOC_075859		XLOC_051935	Q9SRN0	XLOC_081669	B9FUF9
XLOC_057129	A3A9H6	XLOC_076028	Q0JR25	XLOC_051946	Q01N44	XLOC_081762	Q7XI96
XLOC_057145	Q43257	XLOC_076039	Q9C9T2	XLOC_051949	Q40677	XLOC_081806	Q9LDR8
XLOC_057161	Q6X7K0	XLOC_076104	Q94K49	XLOC_052017	Q8K2J4	XLOC_081827	Q9FJU9
XLOC_057222	Q7W014	XLOC_076128	A3B0Y1	XLOC_052018	P37890	XLOC_081837	Q6Z6M4
XLOC_057226	Q9SPG3	XLOC_076249	Q9AR38	XLOC_052030	P18566	XLOC_081919	Q05968
XLOC_057261		XLOC_076282	Q8BHB4	XLOC_052051	F4KDH9	XLOC_081942	A2XMN1
XLOC_057270		XLOC_076373	Q9C6L5	XLOC_052056	Q6NMJ2	XLOC_082476	Q9ASQ5
XLOC_057321	Q2QYH7	XLOC_076383	P0DKJ4	XLOC_052085	Q8VZ80	XLOC_082563	Q0DFT7
XLOC_057389	Q7XA40	XLOC_076526	Q9ZP06	XLOC_052106	P79373	XLOC_082581
XLOC_057397	Q9SHI1	XLOC_076561	B6YVY6	XLOC_052357	Q9SLN8	XLOC_082932	Q69MT2
XLOC_057466	Q8VYN6	XLOC_076582	Q84V03	XLOC_052407		XLOC_082986	Q39183
XLOC_057474	O04130	XLOC_076623	A2CI98	XLOC_052408	G3XKQ9	XLOC_083051	Q69P80
XLOC_057529	Q0J4P2	XLOC_076631	Q8W0E4	XLOC_052462	Q08951	XLOC_083134	Q0DFT7
XLOC_057636	Q1G3Q4	XLOC_076664	Q9LNG5	XLOC_052521		XLOC_083141	Q0J2L7
XLOC_057656	Q9SL95	XLOC_076700	O02414	XLOC_052538	Q65XS5	XLOC_083188
XLOC_057690	Q9SZB9	XLOC_076717	Q94EE4	XLOC_052541	Q9LE81	XLOC_083275	Q9ZUL3
XLOC_057720	Q9LSZ3	XLOC_076743	Q9SJ52	XLOC_052555		XLOC_083291	Q93ZY2
XLOC_057723	Q8BHT6	XLOC_076765	C5BAT2	XLOC_052572		XLOC_083452	Q9M9Z2
XLOC_057746	A0A0G3VTN5	XLOC_076805	Q93ZH7	XLOC_052761	Q9SLN8	XLOC_083499	Q0JC44
XLOC_057751	Q9D832	XLOC_076865		XLOC_052884	P24805	XLOC_083557	Q9ZGR9
XLOC_057780	Q9SZ42	XLOC_076932	Q9LK32	XLOC_052891	Q5HZ38	XLOC_083609	P49572
XLOC_057860	Q9FHH8	XLOC_076976	Q9LPR8	XLOC_052966	Q766C3	XLOC_083709
XLOC_057889	Q56S59	XLOC_076987		XLOC_053035	Q9XIH6	XLOC_083744
XLOC_057934		XLOC_077037	Q7G737	XLOC_053063	Q6NMJ2	XLOC_083753	Q252W3
XLOC_057998	Q9ZU90	XLOC_077041	Q42578	XLOC_053125	Q9LQ32	XLOC_083847	Q0IWF3
XLOC_058030		XLOC_077123	P47917	XLOC_053152	Q9ZP21	XLOC_083864	Q9FUS8
XLOC_058082	Q9LFT5	XLOC_077124	P92519	XLOC_053170	Q40677	XLOC_083869	Q9LTD9
XLOC_058138	Q5XIQ5	XLOC_077153	Q338P6	XLOC_053172	Q8LLE5	XLOC_083900	Q9FWW9
XLOC_058141		XLOC_077161	Q10QW3	XLOC_053174	G7ISB0	XLOC_083918	Q7XC54
XLOC_058142	D0TZF0	XLOC_077217	Q6L4S3	XLOC_053221	Q94BZ1	XLOC_084106	Q01923
XLOC_058236	Q94AP3	XLOC_077276	Q0IWF3	XLOC_053252	A0A2U7XUE3	XLOC_084110	P17933
XLOC_058242	Q9SL05	XLOC_077600	Q96M86	XLOC_053294	Q9SAR5	XLOC_084197	Q55778
XLOC_058252	Q94AP3	XLOC_077640	P0C2X4	XLOC_053339	Q84TB6	XLOC_084252
XLOC_058353	O22637	XLOC_077666	Q0SP28	XLOC_053361	Q8L9X2	XLOC_084350	O80462
XLOC_058354	O22637	XLOC_077686	Q9NXE4	XLOC_053367	B3QCV7	XLOC_084354	Q8VYI5
XLOC_058356	Q4WVK5	XLOC_077756		XLOC_053405	Q04960	XLOC_084465	F4IQG4
XLOC_058358		XLOC_077824		XLOC_053416	Q5B1G6	XLOC_084489	A0A0P0X0C0
XLOC_058695	Q9C6W5	XLOC_077826		XLOC_053476	Q9SQR4	XLOC_084498
XLOC_058706	A0A0G3VTN5	XLOC_077828	Q5XJX0	XLOC_053506	Q94KL5	XLOC_084536	Q7XC54
XLOC_058729	C8AW47	XLOC_077993	Q00466	XLOC_053553	O31540	XLOC_084637	Q8RXN0
XLOC_058733	Q9LSZ3	XLOC_078014	O64635	XLOC_053557	Q66PF2	XLOC_084727	O75446
XLOC_058755	C7AU21	XLOC_078063	A2ZAI7	XLOC_053620	Q940M4	XLOC_084860	Q8LMR9
XLOC_058849	Q0WUQ1	XLOC_078107	Q01595	XLOC_053633	Q7VLN6	XLOC_084938	Q5F4W6
XLOC_058965	Q6ZJD3	XLOC_078133	Q06398	XLOC_053655	Q10HD0	XLOC_084992	Q9LTD9
XLOC_059058	Q43250	XLOC_078150	Q0IWF3	XLOC_053678	B5X4Z4	XLOC_085018	Q0IWF3
XLOC_059153	Q8W474	XLOC_078169	Q9FVZ7	XLOC_053680	A5H452	XLOC_085168	P0CB26
XLOC_059163	P59555	XLOC_078201	Q8ZQM4	XLOC_053790	Q8GZ99	XLOC_085216	Q9FGH9
XLOC_059181		XLOC_078222	Q5GI04	XLOC_053852	Q9M038	XLOC_085259	Q9T0I5
XLOC_059200	Q9SPG3	XLOC_078244	Q7XEK4	XLOC_053887	Q9ZV36	XLOC_085346	P48420
XLOC_059247	Q5P6I6	XLOC_078274	Q338P6	XLOC_053889	Q9LHA8	XLOC_085397	Q9FFB6
XLOC_059292	Q0J8R9	XLOC_078385	Q9FG34	XLOC_054116	Q10S58	XLOC_085418	Q9FPT1
XLOC_059333	Q8W3M4	XLOC_078543	Q84J55	XLOC_054136	O22126	XLOC_085478	Q42600
XLOC_059336	Q8W485	XLOC_078545	Q9FE06	XLOC_054143	Q38897	XLOC_085511	Q8GUI4
XLOC_059357	A0A1S3ZP85	XLOC_078655	A5H8G4	XLOC_054213		XLOC_085525	Q96324
XLOC_059367	Q9C9G4	XLOC_078834	Q0WVV6	XLOC_054262		XLOC_085528	Q9AV28
XLOC_059369	Q6NQK9	XLOC_078844	Q8H0Y8	XLOC_054266	Q9M331	XLOC_085559	Q9AQW1
XLOC_059409		XLOC_079059	F4JNB7	XLOC_054319	Q9FHE1	XLOC_085570	A7I464
XLOC_059461	Q66GP4	XLOC_079081	Q55EX9	XLOC_054373	P53535	XLOC_085597	P36428
XLOC_059467	Q7XQ83	XLOC_079133	Q7GCL7	XLOC_054382	A2XQE8	XLOC_085641	Q39214
XLOC_059469	Q8GYY5	XLOC_079141	P32292	XLOC_054417		XLOC_085648	Q9MUW0
XLOC_059471	Q7XUH5	XLOC_079204	Q40731	XLOC_054470	P45851	XLOC_085796	Q9AV57
XLOC_059514	A9MIX1	XLOC_079224		XLOC_054527	Q9LEZ3	XLOC_085865	Q06398
XLOC_059522	Q9LRB0	XLOC_079238	P32292	XLOC_054563	Q9SRM3	XLOC_085914	Q7XC54
XLOC_059626		XLOC_079263	Q5NBM8	XLOC_054652	Q17RB8	XLOC_085983	Q7XC54
XLOC_059634		XLOC_079283	Q820E4	XLOC_054688	O03982	XLOC_086197	O75446
XLOC_059665	Q93ZG9	XLOC_079299	Q55EX9	XLOC_054719	Q56S59	XLOC_086345	A9QY40
XLOC_059672	Q7X6L2	XLOC_079370	P41789	XLOC_054724	Q8C7Q4	XLOC_086417	Q7XDB8
XLOC_059697		XLOC_079425	Q9SVY1	XLOC_054727	Q9CAF5	XLOC_086456	Q9FFB6
XLOC_059715	Q6ER94	XLOC_079539	Q0DFT7	XLOC_054729	Q9CAF5	XLOC_086504	Q7Y1V5
XLOC_059751	P0CG89	XLOC_079551	F4IPM3	XLOC_054795	Q9ARD5	XLOC_086666	Q8W1X2
XLOC_059770	A0A0N7KIY3	XLOC_079614	P69695	XLOC_054872		XLOC_086686	Q6H6V4
XLOC_059799	Q9CWP6	XLOC_079731	O22259	XLOC_054887	Q6P286
XLOC_059817		XLOC_079737	A5H8G4	XLOC_054888	I1H7R8
XLOC_059819	Q8DRW8	XLOC_079784	Q8GT75	XLOC_054890
XLOC_059823	Q9SSM3	XLOC_079787	P20025	XLOC_055074	P75051
XLOC_059830		XLOC_079791	Q9ZNR0	XLOC_055117	Q01899
XLOC_059857	Q8GWX9	XLOC_079851	Q7EXZ4	XLOC_055120	Q9FJ82
XLOC_059858	Q9ZSB0	XLOC_079875	Q84J55	XLOC_055173	Q10RZ1
XLOC_059860	Q9SVT4	XLOC_079927	Q6Z9F4	XLOC_055194	Q93YS4
XLOC_059864	Q7XZY1	XLOC_080029	B8HFK2	XLOC_055274	Q84P97
XLOC_059865	Q7XZY1	XLOC_080090	P37834	XLOC_055338
XLOC_059867	Q8L9C4	XLOC_080094	Q8GXJ4	XLOC_055339	I1H7R8
XLOC_059940	A1RRJ3	XLOC_080120	Q9SJF3	XLOC_055357
XLOC_060017	Q59RR0	XLOC_080219	Q00008	XLOC_055411	Q23647
XLOC_060025	O74728	XLOC_080220	Q41359	XLOC_055424	Q8VZA0
XLOC_060028	O49954	XLOC_080257	Q9M2R0	XLOC_055451	Q8IVS2
XLOC_060039		XLOC_080289	P0C1M0	XLOC_055479	Q02YY1
XLOC_060073	Q6MG12	XLOC_080305	Q8L868	XLOC_055515	Q56S59
XLOC_060100	Q7XTQ5	XLOC_080349	Q7XII4	XLOC_055555	Q9LHP2
XLOC_060124	Q9FGQ9	XLOC_080490	O22315	XLOC_055606	Q17RB8
XLOC_060128	Q7XUC5	XLOC_080589	P35880	XLOC_055643	Q940N9
XLOC_060167	Q834F9	XLOC_080709	Q9FS10	XLOC_055646	Q5EY87
XLOC_060172	Q9C5L3	XLOC_080763		XLOC_055689	Q9ZSA7
XLOC_060191	Q70E96	XLOC_080778	Q96499	XLOC_055716	Q75LV5
XLOC_060203	O03982	XLOC_080938	Q0D4B2	XLOC_055731	Q6D1I3
XLOC_060239	Q7XPY7	XLOC_081059	Q9SV15	XLOC_055829	O04059
XLOC_060244	F4IVU1	XLOC_081143	Q0D4B2	XLOC_055886	O23482
XLOC_060270		XLOC_081155	Q93Z27	XLOC_055890	Q7XWK5
XLOC_060318	Q9C8P0	XLOC_081178	Q8L983	XLOC_055900	P53535
XLOC_060324	Q6F4F5	XLOC_081328	Q21RV9	XLOC_055970	F4K2F0
XLOC_060328	F2VYU4	XLOC_081389	Q9FS10	XLOC_056024
XLOC_060355	P36494	XLOC_081407	Q6ZLP5	XLOC_056083	P15543
XLOC_060360	P59234	XLOC_081601	O82117	XLOC_056151	Q91VB4
XLOC_060420	Q9LXJ1	XLOC_081806	Q9LDR8	XLOC_056193	Q9SV30
XLOC_060437	A2XT03	XLOC_081827	Q9FJU9	XLOC_056243	Q9D289
XLOC_060438	A2XT03	XLOC_081837	Q6Z6M4	XLOC_056248	Q9ZUF4
XLOC_060453		XLOC_081839	Q9FGG3	XLOC_056362	Q10P83
XLOC_060493	Q9C998	XLOC_081918	Q05968	XLOC_056374	Q0DJV6
XLOC_060500	Q9ST27	XLOC_081919	Q05968	XLOC_056416	P27322
XLOC_060530	Q6P286	XLOC_081928	Q9SK55	XLOC_056457	Q9M038
XLOC_060567	P92964	XLOC_081942	A2XMN1	XLOC_056482
XLOC_060599	Q0JFI2	XLOC_082135	P82277	XLOC_056487	Q0WMZ5
XLOC_060616	Q0JFI2	XLOC_082481		XLOC_056695	Q6CAW5
XLOC_060670		XLOC_082536	Q10LF7	XLOC_056700	Q10HD0
XLOC_060701	Q9ST27	XLOC_082563	Q0DFT7	XLOC_056721
XLOC_060703	Q9C998	XLOC_082581		XLOC_056734	Q940M4
XLOC_060711	Q9M8Y0	XLOC_082609		XLOC_056780
XLOC_060721		XLOC_083051	Q69P80	XLOC_056791	O82225
XLOC_060747	A2XT03	XLOC_083063	Q8VYD6	XLOC_056851
XLOC_060758	Q8RHN5	XLOC_083117	Q0J2B5	XLOC_056873
XLOC_060827	P27525	XLOC_083134	Q0DFT7	XLOC_056880	A1A5R7
XLOC_060955	O03982	XLOC_083141	Q0J2L7	XLOC_056903
XLOC_060983	O81304	XLOC_083188		XLOC_056924	Q9LT67
XLOC_061021	Q7XUC5	XLOC_083221	F5HAI6	XLOC_056946	B3PQX7
XLOC_061044	Q7XTQ5	XLOC_083291	Q93ZY2	XLOC_056978	Q9ZUZ6
XLOC_061074		XLOC_083314	Q652K4	XLOC_057008	Q2VWH6
XLOC_061126	Q9SU35	XLOC_083452	Q9M9Z2	XLOC_057026	Q8L9X2
XLOC_061128	Q8EG65	XLOC_083493	Q6EPZ0	XLOC_057092	Q24009
XLOC_061146	P14655	XLOC_083499	Q0JC44	XLOC_057129	A3A9H6
XLOC_061266	Q8L9C4	XLOC_083557	Q9ZGR9	XLOC_057145	Q43257
XLOC_061270	Q9MAP7	XLOC_083609	P49572	XLOC_057222	Q7W014
XLOC_061280	P28477	XLOC_083624	Q21VL5	XLOC_057226	Q9SPG3
XLOC_061420	Q7X6L2	XLOC_083709		XLOC_057261
XLOC_061573	Q7XUJ5	XLOC_083753	Q252W3	XLOC_057270
XLOC_061615	Q7XUH5	XLOC_083795	C5CEA8	XLOC_057321	Q2QYH7
XLOC_061619	Q7XQ83	XLOC_083847	Q0IWF3	XLOC_057353	B0T3F7
XLOC_061625	Q66GP4	XLOC_083864	Q9FUS8	XLOC_057466	Q8VYN6
XLOC_061655	Q9LJE5	XLOC_083869	Q9LTD9	XLOC_057529	Q0J4P2
XLOC_061716	Q6NQK9	XLOC_083918	Q7XC54	XLOC_057566	Q9LSE7
XLOC_061718	Q9C9G4	XLOC_084109	P0C355	XLOC_057613	Q6Z9C8
XLOC_061726	A0A1S3ZP85	XLOC_084130	Q10QW3	XLOC_057657	Q5E9Q1
XLOC_061748	Q8W485	XLOC_084334	Q01482	XLOC_057685	Q0J8G8
XLOC_061760		XLOC_084354	Q8VYI5	XLOC_057723	Q8BHT6
XLOC_061791	Q0J8R9	XLOC_084442		XLOC_057746	A0A0G3VTN5
XLOC_061829	P38935	XLOC_084465	F4IQG4	XLOC_057758	Q9C6W5
XLOC_061904	P29194	XLOC_084469	Q8W2X5	XLOC_057767
XLOC_061989	A2Z0Q0	XLOC_084498		XLOC_057780	Q9SZ42
XLOC_062063	Q43885	XLOC_084536	Q7XC54	XLOC_057790	Q6LTK3
XLOC_062075	A2Z1W9	XLOC_084693	Q7XDZ7	XLOC_057860	Q9FHH8
XLOC_062120	Q9SI52	XLOC_084860	Q8LMR9	XLOC_057889	Q56S59
XLOC_062136		XLOC_084897		XLOC_058094	Q9RBS2
XLOC_062156	A0A059TC02	XLOC_084938	Q5F4W6	XLOC_058138	Q5XIQ5
XLOC_062217	Q652B0	XLOC_084992	Q9LTD9	XLOC_058142	D0TZF0
XLOC_062273	Q6F6B5	XLOC_085018	Q0IWF3	XLOC_058162	Q687E1
XLOC_062358	Q67ZI9	XLOC_085397	Q9FFB6	XLOC_058176	Q5FW46
XLOC_062376	P08117	XLOC_085418	Q9FPT1	XLOC_058209	A0A1P8B554
XLOC_062403	Q94HW2	XLOC_085478	Q42600	XLOC_058242	Q9SL05
XLOC_062466	Q9C9X3	XLOC_085488	P40934	XLOC_058339	Q43207
XLOC_062514	A7HN59	XLOC_085496	Q9ZPH9	XLOC_058353	O22637
XLOC_062611	Q9FMF7	XLOC_085528	Q9AV28	XLOC_058354	O22637
XLOC_062793	Q8GUH1	XLOC_085531	Q9FWQ2	XLOC_058384	Q9ZNR0
XLOC_062836	Q9C8E6	XLOC_085542	Q94LP4	XLOC_058462	P0CAG7
XLOC_062895	Q9ZVN2	XLOC_085597	P36428	XLOC_058600	Q13DN0
XLOC_062922	A0QHC4	XLOC_085641	Q39214	XLOC_058668	O74453
XLOC_062958	Q9MAU6	XLOC_085796	Q9AV57	XLOC_058684
XLOC_063036	Q27GI3	XLOC_085864	Q06398	XLOC_058692	Q9PLG1
XLOC_063048		XLOC_085865	Q06398	XLOC_058694	O82258
XLOC_063112	Q69T99	XLOC_085878	Q8W2X5	XLOC_058706	A0A0G3VTN5
XLOC_063115	Q69TN4	XLOC_085914	Q7XC54	XLOC_058827	F4J3T8
XLOC_063118	Q8W453	XLOC_085983	Q7XC54	XLOC_058849	Q0WUQ1
XLOC_063161	Q7XA39	XLOC_086024	Q06398	XLOC_058866	Q9M667
XLOC_063181	Q5XF57	XLOC_086194		XLOC_058929	P42521
XLOC_063296	Q652B0	XLOC_086205	O82462	XLOC_058931	Q0J4P2
XLOC_063299	Q9LYP1	XLOC_086311	Q94LP4	XLOC_058971	A2Z212
XLOC_063321	Q0J0G2	XLOC_086456	Q9FFB6	XLOC_058987	O04130
XLOC_063359	A0A059TC02	XLOC_086459	A3C5A7	XLOC_059058	Q43250
XLOC_063390	Q651X6			XLOC_059153	Q8W474
XLOC_063420	A2Z1W9			XLOC_059275	A3A9H6
XLOC_063449	Q9S9N9			XLOC_059292	Q0J8R9
XLOC_063554	C0Z2L5			XLOC_059326	Q7XKD0
XLOC_063557	Q5XVC4			XLOC_059336	Q8W485
XLOC_063559	Q7Y1Z1			XLOC_059357	A0A1S3ZP85
XLOC_063589	W8JMV1			XLOC_059367	Q9C9G4
XLOC_063670	Q8GWW8			XLOC_059369	Q6NQK9
XLOC_063740	Q8LP17			XLOC_059461	Q66GP4
XLOC_063944	P16147			XLOC_059471	Q7XUH5
XLOC_064023	A0A348AXX4			XLOC_059541	Q0JBH9
XLOC_064049	Q9SAG8			XLOC_059557	Q6K215
XLOC_064062	Q1G3I2			XLOC_059626
XLOC_064137	Q8W4D6			XLOC_059659	Q766C3
XLOC_064176	Q8N7N5			XLOC_059672	Q7X6L2
XLOC_064185	F4K5X6			XLOC_059724	O04846
XLOC_064208	Q38897			XLOC_059770	A0A0N7KIY3
XLOC_064223	Q0C5Z4			XLOC_059795	Q61982
XLOC_064272	Q9FJ45			XLOC_059799	Q9CWP6
XLOC_064274	E6Y8S8			XLOC_059830
XLOC_064358	Q67UL3			XLOC_059857	Q8GWX9
XLOC_064404	P37834			XLOC_059860	Q9SVT4
XLOC_064486	Q8LGU1			XLOC_059865	Q7XZY1
XLOC_064527	O24646			XLOC_059940	A1RRJ3
XLOC_064537	Q94C48			XLOC_060017	Q59RR0
XLOC_064546	Q94HW2			XLOC_060025	O74728
XLOC_064568	Q8S8A0			XLOC_060100	Q7XTQ5
XLOC_064625	Q652J4			XLOC_060124	Q9FGQ9
XLOC_064759	Q9FGQ9			XLOC_060172	Q9C5L3
XLOC_064860				XLOC_060241	A5FX09
XLOC_064877	Q8S8A0			XLOC_060318	Q9C8P0
XLOC_064878	A8LXG1			XLOC_060328	F2VYU4
XLOC_064901	Q94HW2			XLOC_060350	Q6EP49
XLOC_064930	Q07851			XLOC_060353	Q2NF32
XLOC_064945	A0A2I7G3B0			XLOC_060355	P36494
XLOC_064996				XLOC_060372
XLOC_065064				XLOC_060420	Q9LXJ1
XLOC_065068	P37834			XLOC_060453
XLOC_065108	Q9C6L5			XLOC_060470	Q8UIH5
XLOC_065157	Q0DX67			XLOC_060500	Q9ST27
XLOC_065225	Q9FJ45			XLOC_060526	P15630
XLOC_065254	Q3BPY6			XLOC_060565	Q9SVT4
XLOC_065294	Q9C616			XLOC_060599	Q0JFI2
XLOC_065298	Q38897			XLOC_060600	Q94JX5
XLOC_065324	F4K5X6			XLOC_060616	Q0JFI2
XLOC_065371	Q8W4D6			XLOC_060625	Q08277
XLOC_065374	A8MRP2			XLOC_060670
XLOC_065457				XLOC_060701	Q9ST27
XLOC_065546				XLOC_060711	Q9M8Y0
XLOC_065551	Q93WI9			XLOC_060721
XLOC_065664	Q9FYB5			XLOC_060756	Q0J9W0
XLOC_065681	Q9XF43			XLOC_060827	P27525
XLOC_065794	C3VEQ4			XLOC_060832
XLOC_065796	Q0DEC8			XLOC_060955	O03982
XLOC_065849	Q9ZQG9			XLOC_060983	O81304
XLOC_065977	Q9M363			XLOC_061044	Q7XTQ5
XLOC_066054	Q8L730			XLOC_061074
XLOC_066140	Q10PI6			XLOC_061098	Q1G3K8
XLOC_066178				XLOC_061111	Q9R803
XLOC_066426	O80644			XLOC_061120	Q7X7H9
XLOC_066441				XLOC_061126	Q9SU35
XLOC_066483	Q688T8			XLOC_061220	Q7XI96
XLOC_066502	Q94AL8			XLOC_061305	Q84R94
XLOC_066559	Q9FMX6			XLOC_061410
XLOC_066575	Q6F2Y7			XLOC_061420	Q7X6L2
XLOC_066589	Q9VUX2			XLOC_061436	P80553
XLOC_066666	P09189			XLOC_061454	Q8GWW7
XLOC_066842	P37513			XLOC_061573	Q7XUJ5
XLOC_066983	Q75L42			XLOC_061619	Q7XQ83
XLOC_067037	A7QEU4			XLOC_061625	Q66GP4
XLOC_067067	Q06SJ3			XLOC_061655	Q9LJE5
XLOC_067102	A2ZRY8			XLOC_061716	Q6NQK9
XLOC_067111	Q9HUY1			XLOC_061718	Q9C9G4
XLOC_067167	Q688L5			XLOC_061748	Q8W485
XLOC_067183	Q6L4N4			XLOC_061791	Q0J8R9
XLOC_067194	Q2V0P1			XLOC_061859	Q9FIK1
XLOC_067210	O82337			XLOC_061904	P29194
XLOC_067230	Q949Z1			XLOC_061986	Q7XR02
XLOC_067240	A0A7N9VSG0			XLOC_061989	A2Z0Q0
XLOC_067321	Q9ZVJ6			XLOC_062044	Q9M0B8
XLOC_067355	O22567			XLOC_062063	Q43885
XLOC_067408				XLOC_062071	Q9FHJ6
XLOC_067428	P09189			XLOC_062075	A2Z1W9
XLOC_067510				XLOC_062123	Q651X7
XLOC_067529	Q6F2Y7			XLOC_062156	A0A059TC02
XLOC_067539	Q6VAA7			XLOC_062188	B7F7K7
XLOC_067546	A1CAU2			XLOC_062217	Q652B0
XLOC_067548	Q5Z620			XLOC_062290	Q653B6
XLOC_067608	Q94AL8			XLOC_062321	Q9NPB0
XLOC_067613	Q9AST3			XLOC_062358	Q67ZI9
XLOC_067627	Q9LI74			XLOC_062376	P08117
XLOC_067630	Q949Z1			XLOC_062386	Q6H434
XLOC_067633	Q688T8			XLOC_062403	Q94HW2
XLOC_067673				XLOC_062466	Q9C9X3
XLOC_067690	O80644			XLOC_062486	Q27GI3
XLOC_067730	Q9FEQ8			XLOC_062514	A7HN59
XLOC_067731	A7QEU4			XLOC_062538	Q9M0A5
XLOC_067834				XLOC_062594
XLOC_067860	F4HZB9			XLOC_062639	Q9LPS9
XLOC_067973	Q9ZT66			XLOC_062662	P49211
XLOC_067983	Q8DIP7			XLOC_062793	Q8GUH1
XLOC_068004				XLOC_062836	Q9C8E6
XLOC_068026	Q10PI6			XLOC_062882	Q28019
XLOC_068121	Q6AXY9			XLOC_062922	A0QHC4
XLOC_068130	Q8L730			XLOC_062930	Q00327
XLOC_068134	F4HQX1			XLOC_063048
XLOC_068177	B8ISP2			XLOC_063112	Q69T99
XLOC_068198				XLOC_063118	Q8W453
XLOC_068241	P12331			XLOC_063126
XLOC_068337	Q7XZY1			XLOC_063134	P29194
XLOC_068378	Q9FY93			XLOC_063179
XLOC_068479	Q943K1			XLOC_063359	A0A059TC02
XLOC_068482	O82777			XLOC_063420	A2Z1W9
XLOC_068506	Q5N892			XLOC_063554	C0Z2L5
XLOC_068522	Q9FN03			XLOC_063557	Q5XVC4
XLOC_068574	Q9LZN2			XLOC_063559	Q7Y1Z1
XLOC_068604	Q0JIL1			XLOC_063589	W8JMV1
XLOC_068615	P0DQP1			XLOC_063596	C0LGG4
XLOC_068709	O49954			XLOC_063670	Q8GWW8
XLOC_068721				XLOC_063885	Q9SDM1
XLOC_068776	Q00188			XLOC_063923	A2QA64
XLOC_068836	B9EXZ6			XLOC_063944	P16147
XLOC_068889				XLOC_064023	A0A348AXX4
XLOC_068890	P49043			XLOC_064036	O80358
XLOC_068908	Q9XF43			XLOC_064062	Q1G3I2
XLOC_069045	Q9SZN7			XLOC_064137	Q8W4D6
XLOC_069129	Q3MI00			XLOC_064176	Q8N7N5
XLOC_069139	Q6D7R1			XLOC_064208	Q38897
XLOC_069153	P58046			XLOC_064335	Q0DX67
XLOC_069184	Q9FZ49			XLOC_064404	P37834
XLOC_069201	P59082			XLOC_064486	Q8LGU1
XLOC_069369	C6JS30			XLOC_064527	O24646
XLOC_069414	Q9JWB7			XLOC_064552	Q5N3S0
XLOC_069438	Q9XEA8			XLOC_064568	Q8S8A0
XLOC_069444	Q0JFZ0			XLOC_064625	Q652J4
XLOC_069525				XLOC_064722
XLOC_069818	Q73AY2			XLOC_064759	Q9FGQ9
XLOC_069904	O24381			XLOC_064850	Q6R2K3
XLOC_069907	Q0WP36			XLOC_064930	Q07851
XLOC_069913	Q0JKZ0			XLOC_064996
XLOC_069998	Q9FUS9			XLOC_065034	P91929
XLOC_070106	Q93WF6			XLOC_065064
XLOC_070185	Q6I544			XLOC_065068	P37834
XLOC_070237	Q8VY22			XLOC_065072	Q67VD7
XLOC_070280	Q9M0F8			XLOC_065108	Q9C6L5
XLOC_070282	Q1WM15			XLOC_065109	B1WAR9
XLOC_070290	P24631			XLOC_065125	Q67UL3
XLOC_070310	Q3I410			XLOC_065149	Q9SRE6
XLOC_070314	Q54T49			XLOC_065157	Q0DX67
XLOC_070320	Q9SSR1			XLOC_065223	E6Y8S8
XLOC_070331	Q476M7			XLOC_065225	Q9FJ45
XLOC_070390	Q9LDU0			XLOC_065254	Q3BPY6
XLOC_070409	Q10I20			XLOC_065294	Q9C616
XLOC_070453	Q6LN05			XLOC_065324	F4K5X6
XLOC_070460	P52580			XLOC_065371	Q8W4D6
XLOC_070469				XLOC_065386	Q0P4L9
XLOC_070502	Q9LDU0			XLOC_065404	A3EWL3
XLOC_070558	Q476M7			XLOC_065441	Q1G3I2
XLOC_070582	Q3I410			XLOC_065455
XLOC_070608	Q1WM15			XLOC_065457
XLOC_070660	Q8VY22			XLOC_065546
XLOC_070696	Q9LIR6			XLOC_065551	Q93WI9
XLOC_070768	O80683			XLOC_065559	A7NY33
XLOC_070805	Q93WF6			XLOC_065562	Q5Z6X0
XLOC_071006	Q0JKZ0			XLOC_065602	Q8L9A0
XLOC_071019	P92935			XLOC_065628	Q8S397
XLOC_071022	O22960			XLOC_065664	Q9FYB5
XLOC_071132	Q5JL96			XLOC_065695	B6SU46
XLOC_071232	Q0CT19			XLOC_065796	Q0DEC8
XLOC_071268				XLOC_065953	Q8LR34
XLOC_071319	Q3V0E1			XLOC_065957	P12330
XLOC_071438				XLOC_066054	Q8L730
XLOC_071529	A2WZ60			XLOC_066128	Q8W0F1
XLOC_071593				XLOC_066178
XLOC_071672	P27777			XLOC_066204	Q9LY66
XLOC_071707	P08819			XLOC_066315	Q0DK35
XLOC_071723	Q8LGG8			XLOC_066426	O80644
XLOC_071759	P59082			XLOC_066487	Q9LI74
XLOC_071787	Q9MAH3			XLOC_066502	Q94AL8
XLOC_071825				XLOC_066547
XLOC_071836	Q3MI00			XLOC_066559	Q9FMX6
XLOC_071867				XLOC_066575	Q6F2Y7
XLOC_071929	Q9SZN7			XLOC_066666	P09189
XLOC_072073	P49043			XLOC_066876
XLOC_072074				XLOC_066900	Q9XI31
XLOC_072075				XLOC_066969
XLOC_072112	Q56YU0			XLOC_066983	Q75L42
XLOC_072140	Q9SZY7			XLOC_067061	Q52620
XLOC_072188	F4JVB8			XLOC_067062	Q9LFG0
XLOC_072191	Q949Z1			XLOC_067099	Q0DKW8
XLOC_072194	P40880			XLOC_067111	Q9HUY1
XLOC_072231				XLOC_067178	Q9XI31
XLOC_072280	Q5N8J1			XLOC_067183	Q6L4N4
XLOC_072300	O80988			XLOC_067194	Q2V0P1
XLOC_072350	Q94J16			XLOC_067230	Q949Z1
XLOC_072388	Q9SUN6			XLOC_067240	A0A7N9VSG0
XLOC_072422	Q0JIL1			XLOC_067321	Q9ZVJ6
XLOC_072460	Q9LZN2			XLOC_067355	O22567
XLOC_072470	Q97Z84			XLOC_067408
XLOC_072511	C5DJ31			XLOC_067428	P09189
XLOC_072514	Q941T1			XLOC_067510
XLOC_072534	P09794			XLOC_067546	A1CAU2
XLOC_072562	Q943I6			XLOC_067547
XLOC_072566	P81393			XLOC_067608	Q94AL8
XLOC_072583	Q5QJC3			XLOC_067633	Q688T8
XLOC_072600	F4IS56			XLOC_067673
XLOC_072641	Q0JGM8			XLOC_067690	O80644
XLOC_072702	Q7XZY1			XLOC_067811	Q0DK35
XLOC_072741	Q4JL84			XLOC_067815	A2Y1D7
XLOC_072752	P15975			XLOC_067819
XLOC_072759	Q84MZ4			XLOC_067860	F4HZB9
XLOC_072783	Q8S7E1			XLOC_067863	O81208
XLOC_072883	B0W2S0			XLOC_067940	P53046
XLOC_072942	F4JIP9			XLOC_067980	Q93W28
XLOC_072961	Q9FL41			XLOC_067983	Q8DIP7
XLOC_072971	Q9LES3			XLOC_068026	Q10PI6
XLOC_073032	Q6NQJ6			XLOC_068035	Q9SVY1
XLOC_073063	Q5N7C7			XLOC_068130	Q8L730
XLOC_073149	A0A1P8B590			XLOC_068134	F4HQX1
XLOC_073223	Q4S2L4			XLOC_068177	B8ISP2
XLOC_073228	Q93Z92			XLOC_068209	A2XBN5
XLOC_073261	Q944I4			XLOC_068241	P12331
XLOC_073306	Q9LV04			XLOC_068245	Q8LR34
XLOC_073333	Q9M069			XLOC_068337	Q7XZY1
XLOC_073367	Q3AQP5			XLOC_068519	Q941T1
XLOC_073382	Q7XC57			XLOC_068522	Q9FN03
XLOC_073408	A0A2I7G3B0			XLOC_068528	Q9M2S7
XLOC_073443	P42863			XLOC_068574	Q9LZN2
XLOC_073521	Q5SMM8			XLOC_068598	Q5EAF6
XLOC_073565	O80522			XLOC_068604	Q0JIL1
XLOC_073588	Q8W3P8			XLOC_068609	A5II48
XLOC_073644				XLOC_068709	O49954
XLOC_073685	Q9LWR2			XLOC_068776	Q00188
XLOC_073723	O49730			XLOC_068805	F4JVB8
XLOC_073781	Q5VQL3			XLOC_068889
XLOC_073784				XLOC_068890	P49043
XLOC_073785				XLOC_068908	Q9XF43
XLOC_073833	Q0V9A9			XLOC_068996	Q2KIH8
XLOC_074036	Q9SMZ2			XLOC_069045	Q9SZN7
XLOC_074065	Q0JIL1			XLOC_069056	P27620
XLOC_074118	Q754U4			XLOC_069129	Q3MI00
XLOC_074124	B3H6D0			XLOC_069139	Q6D7R1
XLOC_074164	Q9FN03			XLOC_069414	Q9JWB7
XLOC_074179	Q54NS3			XLOC_069438	Q9XEA8
XLOC_074205	Q943K1			XLOC_069443	O04133
XLOC_074209	Q0WP01			XLOC_069444	Q0JFZ0
XLOC_074216	Q9LUM0			XLOC_069477	Q84J88
XLOC_074227				XLOC_069525
XLOC_074259	B1JAB5			XLOC_069582	Q9LPL4
XLOC_074276				XLOC_069643	B1MH85
XLOC_074308				XLOC_069676
XLOC_074339	P20027			XLOC_069806	Q9FK76
XLOC_074439	O95153			XLOC_069818	Q73AY2
XLOC_074443	A2ZVY5			XLOC_069839	Q8LPQ5
XLOC_074475	Q8GV05			XLOC_069904	O24381
XLOC_074526				XLOC_069906	B4EDX5
XLOC_074540	Q8S3D2			XLOC_069913	Q0JKZ0
XLOC_074563	P20027			XLOC_069966
XLOC_074653	O22315			XLOC_070040	Q57SU1
XLOC_074657	Q93WF6			XLOC_070106	Q93WF6
XLOC_074664	A5UCH8			XLOC_070136
XLOC_074813	Q8VY22			XLOC_070282	Q1WM15
XLOC_074833	Q5QMZ9			XLOC_070290	P24631
XLOC_074842	Q8LD98			XLOC_070303	Q5U430
XLOC_074856	Q9M0F8			XLOC_070320	Q9SSR1
XLOC_074921	O22160			XLOC_070331	Q476M7
XLOC_074975				XLOC_070390	Q9LDU0
XLOC_075006				XLOC_070409	Q10I20
XLOC_075102	Q9LYE4			XLOC_070453	Q6LN05
XLOC_075125	Q7XC57			XLOC_070481	Q10I20
XLOC_075197	Q6I544			XLOC_070502	Q9LDU0
XLOC_075281	Q9FEQ8			XLOC_070582	Q3I410
XLOC_075430	Q4V7R2			XLOC_070696	Q9LIR6
XLOC_075655	Q5YZX0			XLOC_070713	Q6I544
XLOC_075712	Q9SDL8			XLOC_070768	O80683
XLOC_075730	Q54NS3			XLOC_070772	Q6NLB1
XLOC_075820	Q0JIL1			XLOC_070786	A2ZRY8
XLOC_075835	Q9LPL4			XLOC_070821	Q6BMD6
XLOC_075841	Q55909			XLOC_071006	Q0JKZ0
XLOC_075990	Q7XSZ4			XLOC_071007	Q82462
XLOC_076031				XLOC_071017	A2ZVY5
XLOC_076033				XLOC_071019	P92935
XLOC_076036	Q0V9A9			XLOC_071022	O22960
XLOC_076041	Q943E9			XLOC_071039	Q42456
XLOC_076174	Q9LWR2			XLOC_071074
XLOC_076206	A2AQH4			XLOC_071123	E5FYH0
XLOC_076260	Q8W3P8			XLOC_071132	Q5JL96
XLOC_076288	O80522			XLOC_071230	Q9SDZ9
XLOC_076328	Q5SMM8			XLOC_071232	Q0CT19
XLOC_076390				XLOC_071268
XLOC_076458	P12331			XLOC_071319	Q3V0E1
XLOC_076528	Q9LV04			XLOC_071328	Q9LKJ3
XLOC_076658	Q4R1I9			XLOC_071431
XLOC_076750				XLOC_071438
XLOC_076856	P43311			XLOC_071439	B8I813
XLOC_077001	Q8S7E1			XLOC_071457	Q28623
XLOC_077026	Q4JL84			XLOC_071512	P15737
XLOC_077053	O16999			XLOC_071528
XLOC_077065				XLOC_071529	A2WZ60
XLOC_077097	Q9C5D3			XLOC_071530	O04133
XLOC_077102	Q8LM92			XLOC_071672	P27777
XLOC_077337	Q336T5			XLOC_071686	Q8S4F6
XLOC_077338	Q8GZ38			XLOC_071723	Q8LGG8
XLOC_077358	Q62210			XLOC_071769	B2UNE3
XLOC_077369	Q93XM7			XLOC_071777	Q9FZ49
XLOC_077393	Q7G764			XLOC_071787	Q9MAH3
XLOC_077395	Q9C7Z9			XLOC_071825
XLOC_077406	Q7XBQ9			XLOC_071836	Q3MI00
XLOC_077408				XLOC_071849	Q8JZU2
XLOC_077448				XLOC_071879
XLOC_077452	Q339X2			XLOC_071927
XLOC_077464	Q83I37			XLOC_071929	Q9SZN7
XLOC_077546	Q10SY9			XLOC_071983	K7VCB9
XLOC_077569	Q658G7			XLOC_072074
XLOC_077664	P30569			XLOC_072075
XLOC_077681	Q94LR4			XLOC_072110	Q8L9T8
XLOC_077761	Q53206			XLOC_072112	Q56YU0
XLOC_077857	Q9FT97			XLOC_072188	F4JVB8
XLOC_077979	P0C5C6			XLOC_072191	Q949Z1
XLOC_078021	O49886			XLOC_072231
XLOC_078037	Q9SQX6			XLOC_072300	O80988
XLOC_078039	Q7G764			XLOC_072350	Q94J16
XLOC_078101	Q336T5			XLOC_072374	P68852
XLOC_078103	B0JGK2			XLOC_072422	Q0JIL1
XLOC_078243	Q338B0			XLOC_072432	Q5MAU8
XLOC_078289	O64411			XLOC_072433	Q5EAF6
XLOC_078329	Q9C5D3			XLOC_072460	Q9LZN2
XLOC_078330	Q9SUF1			XLOC_072470	Q97Z84
XLOC_078334	Q2R712			XLOC_072511	C5DJ31
XLOC_078365				XLOC_072514	Q941T1
XLOC_078373	Q7XBQ9			XLOC_072557	Q943K1
XLOC_078392	O81003			XLOC_072641	Q0JGM8
XLOC_078419	A0A1P8B554			XLOC_072702	Q7XZY1
XLOC_078508	Q5SMM8			XLOC_072706
XLOC_078521	Q6ZBZ2			XLOC_072783	Q8S7E1
XLOC_078565				XLOC_072846	P33324
XLOC_078629	Q8H5F8			XLOC_072892	Q9SJP9
XLOC_078702	P32138			XLOC_072942	F4JIP9
XLOC_078751	Q9SRT0			XLOC_072971	Q9LES3
XLOC_078752	Q9FME2			XLOC_073032	Q6NQJ6
XLOC_078869	A9VCY6			XLOC_073149	A0A1P8B590
XLOC_079024	M0Y4P1			XLOC_073261	Q944I4
XLOC_079042	Q8RJP2			XLOC_073289
XLOC_079086				XLOC_073306	Q9LV04
XLOC_079150	Q6I544			XLOC_073333	Q9M069
XLOC_079230	Q6I544			XLOC_073344
XLOC_079272				XLOC_073367	Q3AQP5
XLOC_079287	Q5JNT2			XLOC_073382	Q7XC57
XLOC_079293	Q9SD53			XLOC_073385	P12331
XLOC_079336	Q43209			XLOC_073397
XLOC_079462	Q1QTK7			XLOC_073504	Q9AVE6
XLOC_079465				XLOC_073521	Q5SMM8
XLOC_079513	Q95207			XLOC_073565	O80522
XLOC_079600	Q9SKQ0			XLOC_073644
XLOC_079719				XLOC_073661	Q94ID7
XLOC_079769				XLOC_073670	Q8L493
XLOC_079854	Q00874			XLOC_073685	Q9LWR2
XLOC_079860	Q0J4P2			XLOC_073781	Q5VQL3
XLOC_079872	Q9FMC2			XLOC_073785
XLOC_079895	Q55DB6			XLOC_073828	Q943E9
XLOC_079898	Q6ZBZ2			XLOC_073833	Q0V9A9
XLOC_079900				XLOC_073838	O42583
XLOC_079936	Q9SX29			XLOC_074034	Q67Y69
XLOC_079958	Q9SGZ8			XLOC_074046	Q9LPL4
XLOC_080018	Q9T0I5			XLOC_074065	Q0JIL1
XLOC_080069	F4I5Q2			XLOC_074118	Q754U4
XLOC_080100	Q8W453			XLOC_074124	B3H6D0
XLOC_080126	P02879			XLOC_074149
XLOC_080179	Q9LJ86			XLOC_074164	Q9FN03
XLOC_080287	Q6Z4A7			XLOC_074175	Q940M4
XLOC_080308				XLOC_074179	Q54NS3
XLOC_080440	Q9SN86			XLOC_074205	Q943K1
XLOC_080448	Q09893			XLOC_074209	Q0WP01
XLOC_080451	Q9SBJ1			XLOC_074227
XLOC_080481	Q9M022			XLOC_074231	Q9SDZ9
XLOC_080493	Q9LV03			XLOC_074259	B1JAB5
XLOC_080531	B6A880			XLOC_074421
XLOC_080582	Q7EZD7			XLOC_074475	Q8GV05
XLOC_080855	P86888			XLOC_074526
XLOC_081007	Q3E965			XLOC_074540	Q8S3D2
XLOC_081037	Q5XET5			XLOC_074653	O22315
XLOC_081090	P19515			XLOC_074664	A5UCH8
XLOC_081096	H9BFQ1			XLOC_074797	Q07469
XLOC_081101	Q69Q02			XLOC_074833	Q5QMZ9
XLOC_081108	Q8S2G4			XLOC_074856	Q9M0F8
XLOC_081109	O04496			XLOC_074921	O22160
XLOC_081153	B4Q0P3			XLOC_074955
XLOC_081277				XLOC_074975
XLOC_081330	Q00624			XLOC_075006
XLOC_081447	Q08A72			XLOC_075027
XLOC_081518	Q9FJ47			XLOC_075077	P0C587
XLOC_081578	Q15154			XLOC_075102	Q9LYE4
XLOC_081591	Q76BW5			XLOC_075121	Q9M0F8
XLOC_081609	Q0HA25			XLOC_075125	Q7XC57
XLOC_081629	P37834			XLOC_075158	Q6F3F9
XLOC_081646	Q9FLE8			XLOC_075281	Q9FEQ8
XLOC_081682	Q9SN86			XLOC_075296
XLOC_081685	Q69V10			XLOC_075304	O22315
XLOC_081692	Q6ASY2			XLOC_075430	Q4V7R2
XLOC_081718	Q69J40			XLOC_075482	Q9LUC6
XLOC_081730	Q9Y7C2			XLOC_075492	Q39S71
XLOC_081849	Q6Z4A7			XLOC_075547	Q9M367
XLOC_081907				XLOC_075641
XLOC_081930	Q94A68			XLOC_075655	Q5YZX0
XLOC_081986	F4JL28			XLOC_075712	Q9SDL8
XLOC_082051	Q8W453			XLOC_075773	O82089
XLOC_082070	Q9FJ47			XLOC_075820	Q0JIL1
XLOC_082225				XLOC_075855	Q8RWZ3
XLOC_082227	Q9M0B8			XLOC_076018	P93604
XLOC_082266	Q9FZ95			XLOC_076033
XLOC_082281	Q9XGY7			XLOC_076036	Q0V9A9
XLOC_082368				XLOC_076041	Q943E9
XLOC_082409	Q9FKX5			XLOC_076077	A0JMV4
XLOC_082493	Q93XW5			XLOC_076164	Q5K651
XLOC_082538	Q9C9K1			XLOC_076174	Q9LWR2
XLOC_082593				XLOC_076206	A2AQH4
XLOC_082641	Q67UU0			XLOC_076288	O80522
XLOC_082718	Q9ZQW8			XLOC_076458	P12331
XLOC_082724	B1YJ36			XLOC_076542	Q5SN53
XLOC_082731	Q215D4			XLOC_076545	A1A0T7
XLOC_082732	Q9SV68			XLOC_076658	Q4R1I9
XLOC_082733	P93411			XLOC_076677
XLOC_082789	Q651D5			XLOC_076750
XLOC_082796	Q7XXN5			XLOC_076856	P43311
XLOC_082880	Q9C8E6			XLOC_076912	Q6CTZ8
XLOC_082890	Q7XXN4			XLOC_076966	Q0JG75
XLOC_082896	Q651D5			XLOC_077001	Q8S7E1
XLOC_082897	Q7PCC6			XLOC_077055	Q7XA40
XLOC_082956	P93411			XLOC_077065
XLOC_082967	Q9ZQW8			XLOC_077097	Q9C5D3
XLOC_083046	Q67UU0			XLOC_077102	Q8LM92
XLOC_083050	Q67UU9			XLOC_077337	Q336T5
XLOC_083091	C0KWV3			XLOC_077338	Q8GZ38
XLOC_083102				XLOC_077358	Q62210
XLOC_083182				XLOC_077369	Q93XM7
XLOC_083207	P42158			XLOC_077393	Q7G764
XLOC_083214	Q93XW5			XLOC_077440
XLOC_083292	Q9FKX5			XLOC_077464	Q83I37
XLOC_083294	Q8VYV9			XLOC_077664	P30569
XLOC_083311	Q50EX6			XLOC_077668	Q9SD07
XLOC_083319	O48927			XLOC_077673	Q9M0R7
XLOC_083398	Q9SJ81			XLOC_077761	Q53206
XLOC_083429	B9G434			XLOC_077771	Q92372
XLOC_083430	B9M1G0			XLOC_077857	Q9FT97
XLOC_083456	Q0J1C1			XLOC_077979	P0C5C6
XLOC_083478	Q9M0B8			XLOC_077987	Q339W7
XLOC_083491	Q9S9N9			XLOC_078031	B3E790
XLOC_083550	Q9LXT4			XLOC_078039	Q7G764
XLOC_083690	Q9C5D3			XLOC_078048	Q9FVQ4
XLOC_083790	Q7KT91			XLOC_078086	Q7XC51
XLOC_083832	A2XBN5			XLOC_078101	Q336T5
XLOC_083839	Q8L8S2			XLOC_078102
XLOC_083901	Q1PE51			XLOC_078103	B0JGK2
XLOC_083959	Q10S70			XLOC_078129	Q9SW80
XLOC_084038	Q01595			XLOC_078312	A8X2R2
XLOC_084059	Q9LIN3			XLOC_078329	Q9C5D3
XLOC_084098	Q048Y2			XLOC_078330	Q9SUF1
XLOC_084279	Q8LCA1			XLOC_078365
XLOC_084282	P53682			XLOC_078377	Q6EPG8
XLOC_084382	B3SGL0			XLOC_078467	Q9SGZ8
XLOC_084395	Q10SM7			XLOC_078478	Q0WUF6
XLOC_084403	Q01899			XLOC_078508	Q5SMM8
XLOC_084433	Q39176			XLOC_078521	Q6ZBZ2
XLOC_084444				XLOC_078561	Q84YK7
XLOC_084447	Q9SJL9			XLOC_078702	P32138
XLOC_084474	B3SGL0			XLOC_078751	Q9SRT0
XLOC_084478	Q3EAL1			XLOC_078768	Q93YR3
XLOC_084516	O49697			XLOC_078770	Q6K471
XLOC_084570	P53682			XLOC_078869	A9VCY6
XLOC_084597	Q56Y42			XLOC_079042	Q8RJP2
XLOC_084667				XLOC_079086
XLOC_084678	Q9M8Y5			XLOC_079150	Q6I544
XLOC_084711	A2Z7B3			XLOC_079230	Q6I544
XLOC_084749	P12659			XLOC_079430	Q6NNM0
XLOC_084864	O81037			XLOC_079462	Q1QTK7
XLOC_084898	Q10S70			XLOC_079513	Q95207
XLOC_084914	P20740			XLOC_079600	Q9SKQ0
XLOC_084916	Q9M310			XLOC_079627	P41347
XLOC_084935	Q62210			XLOC_079639	P22988
XLOC_084969				XLOC_079644	Q9SRT0
XLOC_085025	Q8L8S2			XLOC_079690	P32138
XLOC_085117	Q338B0			XLOC_079769
XLOC_085200	Q841V6			XLOC_079854	Q00874
XLOC_085242	D9HP20			XLOC_079879	Q7Z9L3
XLOC_085281	O64635			XLOC_079915	Q5SMM8
XLOC_085282				XLOC_079963	Q9C0G6
XLOC_085284	Q9UHB6			XLOC_079995	Q9LSL5
XLOC_085331	Q570B4			XLOC_080064	Q4G2S9
XLOC_085332	P14180			XLOC_080069	F4I5Q2
XLOC_085374	Q338B0			XLOC_080100	Q8W453
XLOC_085472	Q5ZC88			XLOC_080126	P02879
XLOC_085537	Q7XCA7			XLOC_080137
XLOC_085539	Q8GZ38			XLOC_080185	Q94BS2
XLOC_085551	E5RQA1			XLOC_080232
XLOC_085566	O23553			XLOC_080233
XLOC_085602				XLOC_080287	Q6Z4A7
XLOC_085655	Q8L7E9			XLOC_080308
XLOC_085672	Q9M4G5			XLOC_080333	I1RN14
XLOC_085673	Q9SM59			XLOC_080381	Q7GDU7
XLOC_085680	Q3B561			XLOC_080399	Q5XLY0
XLOC_085706	P45969			XLOC_080448	Q09893
XLOC_085726	Q8GXS8			XLOC_080493	Q9LV03
XLOC_085815	Q9FWV6			XLOC_080500	Q9QJ12
XLOC_085872	B3SGL0			XLOC_080531	B6A880
XLOC_085931	O49697			XLOC_080582	Q7EZD7
XLOC_085967	O49697			XLOC_080655	Q6ZLC4
XLOC_085988	Q94LR4			XLOC_080656	P40471
XLOC_086118	Q9AV71			XLOC_080670	Q7Y1W9
XLOC_086149	Q56K12			XLOC_080980	Q9SXJ8
XLOC_086171	Q94HW2			XLOC_081007	Q3E965
XLOC_086184	B6D5P3			XLOC_081063	Q3E965
XLOC_086187				XLOC_081075	Q7XIW5
XLOC_086209	Q3B561			XLOC_081079	Q56S59
XLOC_086213	Q9M4G5			XLOC_081090	P19515
XLOC_086221	Q8L7E9			XLOC_081108	Q8S2G4
XLOC_086245	Q7XA39			XLOC_081153	B4Q0P3
XLOC_086295	O23553			XLOC_081330	Q00624
XLOC_086364	Q6C8M8			XLOC_081331	P29162
XLOC_086374				XLOC_081518	Q9FJ47
XLOC_086383	P93788			XLOC_081578	Q15154
XLOC_086498	Q8W4F3			XLOC_081595	O49500
XLOC_086558				XLOC_081609	Q0HA25
XLOC_086560	O64637			XLOC_081670	Q9SBJ1
XLOC_086571	A1L4Y2			XLOC_081673	Q09893
XLOC_086588	D9HP26			XLOC_081682	Q9SN86
XLOC_086589	D9HP26			XLOC_081685	Q69V10
XLOC_086639	Q0WUQ1			XLOC_081692	Q6ASY2
XLOC_086646	A8YXY3			XLOC_081811	Q69S43
				XLOC_081849	Q6Z4A7
				XLOC_081907
				XLOC_081930	Q94A68
				XLOC_081933	Q40070
				XLOC_082000	Q66PF2
				XLOC_082227	Q9M0B8
				XLOC_082250	Q0J1C1
				XLOC_082261	Q67J15
				XLOC_082312	Q65QF7
				XLOC_082409	Q9FKX5
				XLOC_082495	Q67ZI9
				XLOC_082538	Q9C9K1
				XLOC_082554	O23317
				XLOC_082593
				XLOC_082602	A6LU95
				XLOC_082606	Q5I0I2
				XLOC_082628	Q6K7E6
				XLOC_082629	Q29PU2
				XLOC_082641	Q67UU0
				XLOC_082718	Q9ZQW8
[truncated: 106 more rows]
