# Supplementary material for: Physio-Biochemical Integrators and Transcriptome Analysis Reveal Nano-Elicitation Associated Response during Dendrocalamus asper (Schult. and Schult. F.) Backer ex K. Heyne Micropropagation
Source: Genes (Basel). 2023 Aug 29;14(9):1725. doi: 10.3390/genes14091725 (PMC10530697; doi:10.3390/genes14091725)
Supplement: Supplementary file 1 [file genes-14-01725-s001.zip › Supplementary Table S4.csv]

gene_id	gene_id		sample_1	sample_2	log2_fold_change	test_stat		p_value	q-VALUE
209418	XLOC_035992		BAC	BAT2	1.39257	Inf	NA	5.00E-05	0.00088172	yes
202441	XLOC_029015		BAC	BAT2	1.46646	Inf	NA	5.00E-05	0.00088172	yes
233666	XLOC_060241		BAC	BAT2	1.48837	Inf	NA	5.00E-05	0.00088172	yes
137118	XLOC_050406		BAC	BAT1	1.50739	Inf	NA	5.00E-05	0.00088172	yes
223831	XLOC_050406		BAC	BAT2	1.50739	Inf	NA	5.00E-05	0.00088172	yes
184627	XLOC_011201		BAC	BAT2	1.52419	Inf	NA	5.00E-05	0.00088172	yes
170402	XLOC_083690		BAC	BAT1	1.52601	Inf	NA	0.00015	0.00228173	yes
257115	XLOC_083690		BAC	BAT2	1.52601	Inf	NA	0.00015	0.00228173	yes
203263	XLOC_029837		BAC	BAT2	1.5279	Inf	NA	5.00E-05	0.00088172	yes
210796	XLOC_037371		BAC	BAT2	1.53042	Inf	NA	5.00E-05	0.00088172	yes
144710	XLOC_057998		BAC	BAT1	1.53721	Inf	NA	5.00E-05	0.00088172	yes
233220	XLOC_059795		BAC	BAT2	1.53988	Inf	NA	5.00E-05	0.00088172	yes
224825	XLOC_051400		BAC	BAT2	1.54844	Inf	NA	5.00E-05	0.00088172	yes
169436	XLOC_082724		BAC	BAT1	1.55055	Inf	NA	5.00E-05	0.00088172	yes
256149	XLOC_082724		BAC	BAT2	1.55055	Inf	NA	5.00E-05	0.00088172	yes
89157	XLOC_002444		BAC	BAT1	1.55095	Inf	NA	5.00E-05	0.00088172	yes
126049	XLOC_039337		BAC	BAT1	1.55297	Inf	NA	5.00E-05	0.00088172	yes
212762	XLOC_039337		BAC	BAT2	1.55297	Inf	NA	5.00E-05	0.00088172	yes
172527	XLOC_085815		BAC	BAT1	1.56136	Inf	NA	5.00E-05	0.00088172	yes
259240	XLOC_085815		BAC	BAT2	1.56136	Inf	NA	5.00E-05	0.00088172	yes
173076	XLOC_086364		BAC	BAT1	1.56515	Inf	NA	5.00E-05	0.00088172	yes
109312	XLOC_022599		BAC	BAT1	1.56973	Inf	NA	5.00E-05	0.00088172	yes
196025	XLOC_022599		BAC	BAT2	1.56973	Inf	NA	5.00E-05	0.00088172	yes
218221	XLOC_044796		BAC	BAT2	1.57046	Inf	NA	5.00E-05	0.00088172	yes
251093	XLOC_077668		BAC	BAT2	1.57369	Inf	NA	5.00E-05	0.00088172	yes
228113	XLOC_054688		BAC	BAT2	1.57425	Inf	NA	5.00E-05	0.00088172	yes
163568	XLOC_076856		BAC	BAT1	1.5816	Inf	NA	5.00E-05	0.00088172	yes
250281	XLOC_076856		BAC	BAT2	1.5816	Inf	NA	5.00E-05	0.00088172	yes
147840	XLOC_061128		BAC	BAT1	1.58536	Inf	NA	5.00E-05	0.00088172	yes
191642	XLOC_018216		BAC	BAT2	1.58566	Inf	NA	5.00E-05	0.00088172	yes
196839	XLOC_023413		BAC	BAT2	1.58728	Inf	NA	5.00E-05	0.00088172	yes
191678	XLOC_018252		BAC	BAT2	1.59256	Inf	NA	5.00E-05	0.00088172	yes
255425	XLOC_082000		BAC	BAT2	1.59517	Inf	NA	5.00E-05	0.00088172	yes
240487	XLOC_067062		BAC	BAT2	1.60275	Inf	NA	5.00E-05	0.00088172	yes
142123	XLOC_055411		BAC	BAT1	1.60713	Inf	NA	4.00E-04	0.00510079	yes
228836	XLOC_055411		BAC	BAT2	1.60713	Inf	NA	4.00E-04	0.00510079	yes
201065	XLOC_027639		BAC	BAT2	1.62731	Inf	NA	1.00E-04	0.00161773	yes
89316	XLOC_002603		BAC	BAT1	1.6328	Inf	NA	5.00E-05	0.00088172	yes
193388	XLOC_019962		BAC	BAT2	1.63449	Inf	NA	5.00E-05	0.00088172	yes
173504	XLOC_000078		BAC	BAT2	1.6383	Inf	NA	3.00E-04	0.00404319	yes
168937	XLOC_082225		BAC	BAT1	1.63931	Inf	NA	5.00E-05	0.00088172	yes
200262	XLOC_026836		BAC	BAT2	1.64104	Inf	NA	5.00E-05	0.00088172	yes
95938	XLOC_009225		BAC	BAT1	1.64157	Inf	NA	5.00E-05	0.00088172	yes
182651	XLOC_009225		BAC	BAT2	1.64157	Inf	NA	5.00E-05	0.00088172	yes
134347	XLOC_047635		BAC	BAT1	1.64259	Inf	NA	2.00E-04	0.00289343	yes
221060	XLOC_047635		BAC	BAT2	1.64259	Inf	NA	2.00E-04	0.00289343	yes
256027	XLOC_082602		BAC	BAT2	1.64413	Inf	NA	1.00E-04	0.00161773	yes
104499	XLOC_017786		BAC	BAT1	1.6442	Inf	NA	5.00E-05	0.00088172	yes
191212	XLOC_017786		BAC	BAT2	1.6442	Inf	NA	5.00E-05	0.00088172	yes
254488	XLOC_081063		BAC	BAT2	1.64891	Inf	NA	5.00E-05	0.00088172	yes
185083	XLOC_011657		BAC	BAT2	1.65056	Inf	NA	5.00E-04	0.00609993	yes
163462	XLOC_076750		BAC	BAT1	1.65086	Inf	NA	0.00025	0.00348029	yes
250175	XLOC_076750		BAC	BAT2	1.65086	Inf	NA	0.00025	0.00348029	yes
179209	XLOC_005783		BAC	BAT2	1.65528	Inf	NA	5.00E-05	0.00088172	yes
249066	XLOC_075641		BAC	BAT2	1.66127	Inf	NA	5.00E-04	0.00609993	yes
238984	XLOC_065559		BAC	BAT2	1.66392	Inf	NA	5.00E-05	0.00088172	yes
160079	XLOC_073367		BAC	BAT1	1.66685	Inf	NA	6.00E-04	0.00705683	yes
246792	XLOC_073367		BAC	BAT2	1.66685	Inf	NA	6.00E-04	0.00705683	yes
220685	XLOC_047260		BAC	BAT2	1.67295	Inf	NA	5.00E-05	0.00088172	yes
260050	XLOC_086625		BAC	BAT2	1.67358	Inf	NA	0.00025	0.00348029	yes
182387	XLOC_008961		BAC	BAT2	1.67762	Inf	NA	5.00E-04	0.00609993	yes
117076	XLOC_030363		BAC	BAT1	1.67932	Inf	NA	5.00E-05	0.00088172	yes
203789	XLOC_030363		BAC	BAT2	1.67932	Inf	NA	5.00E-05	0.00088172	yes
210093	XLOC_036667		BAC	BAT2	1.68332	Inf	NA	5.00E-05	0.00088172	yes
217658	XLOC_044233		BAC	BAT2	1.68722	Inf	NA	5.00E-05	0.00088172	yes
256927	XLOC_083502		BAC	BAT2	1.68741	Inf	NA	5.00E-05	0.00088172	yes
159312	XLOC_072600		BAC	BAT1	1.68964	Inf	NA	5.00E-05	0.00088172	yes
98072	XLOC_011359		BAC	BAT1	1.69593	Inf	NA	5.00E-05	0.00088172	yes
105541	XLOC_018828		BAC	BAT1	1.70271	Inf	NA	5.00E-05	0.00088172	yes
192254	XLOC_018828		BAC	BAT2	1.70271	Inf	NA	5.00E-05	0.00088172	yes
251196	XLOC_077771		BAC	BAT2	1.70335	Inf	NA	5.00E-05	0.00088172	yes
130363	XLOC_043651		BAC	BAT1	1.70819	Inf	NA	5.00E-05	0.00088172	yes
217076	XLOC_043651		BAC	BAT2	1.70819	Inf	NA	5.00E-05	0.00088172	yes
224546	XLOC_051121		BAC	BAT2	1.71664	Inf	NA	5.00E-05	0.00088172	yes
144402	XLOC_057690		BAC	BAT1	1.71964	Inf	NA	5.00E-05	0.00088172	yes
149178	XLOC_062466		BAC	BAT1	1.72178	Inf	NA	5.00E-05	0.00088172	yes
235891	XLOC_062466		BAC	BAT2	1.72178	Inf	NA	5.00E-05	0.00088172	yes
131365	XLOC_044653		BAC	BAT1	1.7254	Inf	NA	5.00E-05	0.00088172	yes
218078	XLOC_044653		BAC	BAT2	1.7254	Inf	NA	5.00E-05	0.00088172	yes
214844	XLOC_041419		BAC	BAT2	1.72881	Inf	NA	5.00E-05	0.00088172	yes
159353	XLOC_072641		BAC	BAT1	1.73174	Inf	NA	5.00E-05	0.00088172	yes
246066	XLOC_072641		BAC	BAT2	1.73174	Inf	NA	5.00E-05	0.00088172	yes
207149	XLOC_033723		BAC	BAT2	1.73327	Inf	NA	5.00E-05	0.00088172	yes
239553	XLOC_066128		BAC	BAT2	1.73919	Inf	NA	5.00E-05	0.00088172	yes
242421	XLOC_068996		BAC	BAT2	1.74656	Inf	NA	8.00E-04	0.00885049	yes
109741	XLOC_023028		BAC	BAT1	1.75589	Inf	NA	5.00E-05	0.00088172	yes
196454	XLOC_023028		BAC	BAT2	1.75589	Inf	NA	5.00E-05	0.00088172	yes
214632	XLOC_041207		BAC	BAT2	1.76025	Inf	NA	5.00E-05	0.00088172	yes
233951	XLOC_060526		BAC	BAT2	1.76333	Inf	NA	5.00E-05	0.00088172	yes
128778	XLOC_042066		BAC	BAT1	1.76624	Inf	NA	5.00E-05	0.00088172	yes
197252	XLOC_023826		BAC	BAT2	1.77219	Inf	NA	5.00E-05	0.00088172	yes
205850	XLOC_032424		BAC	BAT2	1.78623	Inf	NA	1.00E-04	0.00161773	yes
176977	XLOC_003551		BAC	BAT2	1.7961	Inf	NA	5.00E-05	0.00088172	yes
194960	XLOC_021534		BAC	BAT2	1.80433	Inf	NA	5.00E-05	0.00088172	yes
188758	XLOC_015332		BAC	BAT2	1.80873	Inf	NA	5.00E-05	0.00088172	yes
206738	XLOC_033312		BAC	BAT2	1.81747	Inf	NA	5.00E-05	0.00088172	yes
228149	XLOC_054724		BAC	BAT2	1.82106	Inf	NA	5.00E-05	0.00088172	yes
227541	XLOC_054116		BAC	BAT2	1.82362	Inf	NA	5.00E-05	0.00088172	yes
132865	XLOC_046153		BAC	BAT1	1.8241	Inf	NA	5.00E-05	0.00088172	yes
219578	XLOC_046153		BAC	BAT2	1.8241	Inf	NA	5.00E-05	0.00088172	yes
191118	XLOC_017692		BAC	BAT2	1.8288	Inf	NA	5.00E-05	0.00088172	yes
176225	XLOC_002799		BAC	BAT2	1.83636	Inf	NA	5.00E-05	0.00088172	yes
250102	XLOC_076677		BAC	BAT2	1.83776	Inf	NA	5.00E-05	0.00088172	yes
174220	XLOC_000794		BAC	BAT2	1.84086	Inf	NA	5.00E-05	0.00088172	yes
196206	XLOC_022780		BAC	BAT2	1.84348	Inf	NA	5.00E-05	0.00088172	yes
210972	XLOC_037547		BAC	BAT2	1.84474	Inf	NA	5.00E-05	0.00088172	yes
196253	XLOC_022827		BAC	BAT2	1.85194	Inf	NA	5.00E-05	0.00088172	yes
160939	XLOC_074227		BAC	BAT1	1.85195	Inf	NA	5.00E-05	0.00088172	yes
247652	XLOC_074227		BAC	BAT2	1.85195	Inf	NA	5.00E-05	0.00088172	yes
132868	XLOC_046156		BAC	BAT1	1.85833	Inf	NA	5.00E-05	0.00088172	yes
199980	XLOC_026554		BAC	BAT2	1.86078	Inf	NA	5.00E-05	0.00088172	yes
249970	XLOC_076545		BAC	BAT2	1.86104	Inf	NA	5.00E-05	0.00088172	yes
238987	XLOC_065562		BAC	BAT2	1.86808	Inf	NA	5.00E-05	0.00088172	yes
193657	XLOC_020231		BAC	BAT2	1.86949	Inf	NA	5.00E-05	0.00088172	yes
196774	XLOC_023348		BAC	BAT2	1.87135	Inf	NA	5.00E-05	0.00088172	yes
129337	XLOC_042625		BAC	BAT1	1.87194	Inf	NA	5.00E-05	0.00088172	yes
206053	XLOC_032627		BAC	BAT2	1.88821	Inf	NA	5.00E-05	0.00088172	yes
253657	XLOC_080232		BAC	BAT2	1.90136	Inf	NA	5.00E-05	0.00088172	yes
225963	XLOC_052538		BAC	BAT2	1.90196	Inf	NA	5.00E-05	0.00088172	yes
251527	XLOC_078102		BAC	BAT2	1.90835	Inf	NA	5.00E-05	0.00088172	yes
223461	XLOC_050036		BAC	BAT2	1.9134	Inf	NA	5.00E-05	0.00088172	yes
196149	XLOC_022723		BAC	BAT2	1.92015	Inf	NA	5.00E-05	0.00088172	yes
187839	XLOC_014413		BAC	BAT2	1.92403	Inf	NA	5.00E-05	0.00088172	yes
173990	XLOC_000564		BAC	BAT2	1.92527	Inf	NA	5.00E-05	0.00088172	yes
234025	XLOC_060600		BAC	BAT2	1.93245	Inf	NA	5.00E-05	0.00088172	yes
90828	XLOC_004115		BAC	BAT1	1.93908	Inf	NA	5.00E-05	0.00088172	yes
117212	XLOC_030499		BAC	BAT1	1.94394	Inf	NA	5.00E-05	0.00088172	yes
106509	XLOC_019796		BAC	BAT1	1.94528	Inf	NA	5.00E-05	0.00088172	yes
182568	XLOC_009142		BAC	BAT2	1.94591	Inf	NA	5.00E-05	0.00088172	yes
212833	XLOC_039408		BAC	BAT2	1.96122	Inf	NA	5.00E-05	0.00088172	yes
179314	XLOC_005888		BAC	BAT2	1.96329	Inf	NA	5.00E-05	0.00088172	yes
242034	XLOC_068609		BAC	BAT2	1.96441	Inf	NA	5.00E-05	0.00088172	yes
204642	XLOC_031216		BAC	BAT2	1.96664	Inf	NA	5.00E-05	0.00088172	yes
138233	XLOC_051521		BAC	BAT1	1.96775	Inf	NA	5.00E-05	0.00088172	yes
224946	XLOC_051521		BAC	BAT2	1.96775	Inf	NA	5.00E-05	0.00088172	yes
181158	XLOC_007732		BAC	BAT2	1.96957	Inf	NA	5.00E-05	0.00088172	yes
212879	XLOC_039454		BAC	BAT2	1.97681	Inf	NA	5.00E-05	0.00088172	yes
253052	XLOC_079627		BAC	BAT2	1.97848	Inf	NA	5.00E-05	0.00088172	yes
159940	XLOC_073228		BAC	BAT1	1.98212	Inf	NA	5.00E-05	0.00088172	yes
168321	XLOC_081609		BAC	BAT1	1.99316	Inf	NA	5.00E-05	0.00088172	yes
255034	XLOC_081609		BAC	BAT2	1.99316	Inf	NA	5.00E-05	0.00088172	yes
108433	XLOC_021720		BAC	BAT1	1.99372	Inf	NA	5.00E-05	0.00088172	yes
195146	XLOC_021720		BAC	BAT2	1.99372	Inf	NA	5.00E-05	0.00088172	yes
124291	XLOC_037579		BAC	BAT1	1.99514	Inf	NA	5.00E-05	0.00088172	yes
211004	XLOC_037579		BAC	BAT2	1.99514	Inf	NA	5.00E-05	0.00088172	yes
235411	XLOC_061986		BAC	BAT2	2.00033	Inf	NA	5.00E-05	0.00088172	yes
253115	XLOC_079690		BAC	BAT2	2.02297	Inf	NA	5.00E-05	0.00088172	yes
214441	XLOC_041016		BAC	BAT2	2.02324	Inf	NA	5.00E-05	0.00088172	yes
191993	XLOC_018567		BAC	BAT2	2.03003	Inf	NA	5.00E-05	0.00088172	yes
148701	XLOC_061989		BAC	BAT1	2.0482	Inf	NA	5.00E-05	0.00088172	yes
235414	XLOC_061989		BAC	BAT2	2.0482	Inf	NA	5.00E-05	0.00088172	yes
122407	XLOC_035694		BAC	BAT1	2.0487	Inf	NA	5.00E-05	0.00088172	yes
209120	XLOC_035694		BAC	BAT2	2.0487	Inf	NA	5.00E-05	0.00088172	yes
207911	XLOC_034485		BAC	BAT2	2.05209	Inf	NA	5.00E-05	0.00088172	yes
92527	XLOC_005814		BAC	BAT1	2.06225	Inf	NA	5.00E-05	0.00088172	yes
179240	XLOC_005814		BAC	BAT2	2.06225	Inf	NA	5.00E-05	0.00088172	yes
176453	XLOC_003027		BAC	BAT2	2.07192	Inf	NA	0.00015	0.00228173	yes
208174	XLOC_034748		BAC	BAT2	2.07274	Inf	NA	5.00E-05	0.00088172	yes
226460	XLOC_053035		BAC	BAT2	2.07836	Inf	NA	5.00E-05	0.00088172	yes
183547	XLOC_010121		BAC	BAT2	2.08563	Inf	NA	5.00E-05	0.00088172	yes
238459	XLOC_065034		BAC	BAT2	2.09147	Inf	NA	5.00E-05	0.00088172	yes
188019	XLOC_014593		BAC	BAT2	2.09582	Inf	NA	5.00E-05	0.00088172	yes
145407	XLOC_058695		BAC	BAT1	2.09945	Inf	NA	5.00E-05	0.00088172	yes
259173	XLOC_085748		BAC	BAT2	2.10533	Inf	NA	5.00E-05	0.00088172	yes
149893	XLOC_063181		BAC	BAT1	2.10669	Inf	NA	5.00E-05	0.00088172	yes
154833	XLOC_068121		BAC	BAT1	2.11953	Inf	NA	5.00E-05	0.00088172	yes
142863	XLOC_056151		BAC	BAT1	2.12283	Inf	NA	9.00E-04	0.00969512	yes
229576	XLOC_056151		BAC	BAT2	2.12283	Inf	NA	9.00E-04	0.00969512	yes
233990	XLOC_060565		BAC	BAT2	2.12313	Inf	NA	5.00E-05	0.00088172	yes
175077	XLOC_001651		BAC	BAT2	2.12315	Inf	NA	5.00E-05	0.00088172	yes
90282	XLOC_003569		BAC	BAT1	2.12848	Inf	NA	5.00E-05	0.00088172	yes
176995	XLOC_003569		BAC	BAT2	2.12848	Inf	NA	5.00E-05	0.00088172	yes
123199	XLOC_036486		BAC	BAT1	2.13025	Inf	NA	0.00035	0.00458272	yes
222594	XLOC_049169		BAC	BAT2	2.1331	Inf	NA	5.00E-05	0.00088172	yes
126291	XLOC_039579		BAC	BAT1	2.13661	Inf	NA	5.00E-05	0.00088172	yes
213004	XLOC_039579		BAC	BAT2	2.13661	Inf	NA	5.00E-05	0.00088172	yes
255095	XLOC_081670		BAC	BAT2	2.14006	Inf	NA	5.00E-05	0.00088172	yes
230778	XLOC_057353		BAC	BAT2	2.14829	Inf	NA	5.00E-05	0.00088172	yes
134410	XLOC_047698		BAC	BAT1	2.15293	Inf	NA	5.00E-05	0.00088172	yes
221123	XLOC_047698		BAC	BAT2	2.15293	Inf	NA	5.00E-05	0.00088172	yes
196705	XLOC_023279		BAC	BAT2	2.15818	Inf	NA	5.00E-05	0.00088172	yes
137486	XLOC_050774		BAC	BAT1	2.17695	Inf	NA	5.00E-05	0.00088172	yes
224199	XLOC_050774		BAC	BAT2	2.17695	Inf	NA	5.00E-05	0.00088172	yes
253388	XLOC_079963		BAC	BAT2	2.18066	Inf	NA	5.00E-04	0.00609993	yes
110727	XLOC_024014		BAC	BAT1	2.18426	Inf	NA	5.00E-05	0.00088172	yes
197440	XLOC_024014		BAC	BAT2	2.18426	Inf	NA	5.00E-05	0.00088172	yes
166174	XLOC_079462		BAC	BAT1	2.18629	Inf	NA	5.00E-05	0.00088172	yes
252887	XLOC_079462		BAC	BAT2	2.18629	Inf	NA	5.00E-05	0.00088172	yes
177450	XLOC_004024		BAC	BAT2	2.18754	Inf	NA	5.00E-05	0.00088172	yes
212456	XLOC_039031		BAC	BAT2	2.1908	Inf	NA	5.00E-05	0.00088172	yes
161545	XLOC_074833		BAC	BAT1	2.19159	Inf	NA	1.00E-04	0.00161773	yes
248258	XLOC_074833		BAC	BAT2	2.19159	Inf	NA	1.00E-04	0.00161773	yes
205639	XLOC_032213		BAC	BAT2	2.19737	Inf	NA	5.00E-05	0.00088172	yes
205225	XLOC_031799		BAC	BAT2	2.20322	Inf	NA	0.00025	0.00348029	yes
117120	XLOC_030407		BAC	BAT1	2.21011	Inf	NA	5.00E-05	0.00088172	yes
203833	XLOC_030407		BAC	BAT2	2.21011	Inf	NA	5.00E-05	0.00088172	yes
235469	XLOC_062044		BAC	BAT2	2.21143	Inf	NA	5.00E-05	0.00088172	yes
141431	XLOC_054719		BAC	BAT1	2.2266	Inf	NA	5.00E-05	0.00088172	yes
228144	XLOC_054719		BAC	BAT2	2.2266	Inf	NA	5.00E-05	0.00088172	yes
135732	XLOC_049020		BAC	BAT1	2.23652	Inf	NA	5.00E-05	0.00088172	yes
235746	XLOC_062321		BAC	BAT2	2.24692	Inf	NA	5.00E-05	0.00088172	yes
134865	XLOC_048153		BAC	BAT1	2.25027	Inf	NA	5.00E-05	0.00088172	yes
221578	XLOC_048153		BAC	BAT2	2.25027	Inf	NA	5.00E-05	0.00088172	yes
188040	XLOC_014614		BAC	BAT2	2.26876	Inf	NA	5.00E-05	0.00088172	yes
172883	XLOC_086171		BAC	BAT1	2.28404	Inf	NA	5.00E-05	0.00088172	yes
211927	XLOC_038502		BAC	BAT2	2.2877	Inf	NA	5.00E-05	0.00088172	yes
220226	XLOC_046801		BAC	BAT2	2.30227	Inf	NA	5.00E-05	0.00088172	yes
202768	XLOC_029342		BAC	BAT2	2.3046	Inf	NA	5.00E-05	0.00088172	yes
181341	XLOC_007915		BAC	BAT2	2.32057	Inf	NA	5.00E-05	0.00088172	yes
223543	XLOC_050118		BAC	BAT2	2.32657	Inf	NA	5.00E-05	0.00088172	yes
121649	XLOC_034936		BAC	BAT1	2.33426	Inf	NA	5.00E-05	0.00088172	yes
208362	XLOC_034936		BAC	BAT2	2.33426	Inf	NA	5.00E-05	0.00088172	yes
124365	XLOC_037653		BAC	BAT1	2.33686	Inf	NA	0.00015	0.00228173	yes
239053	XLOC_065628		BAC	BAT2	2.38788	Inf	NA	5.00E-05	0.00088172	yes
216259	XLOC_042834		BAC	BAT2	2.39362	Inf	NA	5.00E-05	0.00088172	yes
221605	XLOC_048180		BAC	BAT2	2.39731	Inf	NA	5.00E-05	0.00088172	yes
26124	XLOC_026124		BAT2	BAT1	2.40236	Inf	NA	1.00E-04	0.00161773	yes
196026	XLOC_022600		BAC	BAT2	2.40997	Inf	NA	5.00E-05	0.00088172	yes
185838	XLOC_012412		BAC	BAT2	2.42656	Inf	NA	5.00E-05	0.00088172	yes
186645	XLOC_013219		BAC	BAT2	2.42992	Inf	NA	1.00E-04	0.00161773	yes
216804	XLOC_043379		BAC	BAT2	2.4382	Inf	NA	5.00E-05	0.00088172	yes
238534	XLOC_065109		BAC	BAT2	2.44096	Inf	NA	5.00E-05	0.00088172	yes
255020	XLOC_081595		BAC	BAT2	2.44116	Inf	NA	5.00E-05	0.00088172	yes
242230	XLOC_068805		BAC	BAT2	2.44147	Inf	NA	5.00E-05	0.00088172	yes
146577	XLOC_059865		BAC	BAT1	2.4421	Inf	NA	5.00E-05	0.00088172	yes
233290	XLOC_059865		BAC	BAT2	2.4421	Inf	NA	5.00E-05	0.00088172	yes
146951	XLOC_060239		BAC	BAT1	2.44701	Inf	NA	5.00E-05	0.00088172	yes
142716	XLOC_056004		BAC	BAT1	2.44843	Inf	NA	5.00E-05	0.00088172	yes
180441	XLOC_007015		BAC	BAT2	2.45305	Inf	NA	5.00E-05	0.00088172	yes
253806	XLOC_080381		BAC	BAT2	2.45633	Inf	NA	5.00E-05	0.00088172	yes
259732	XLOC_086307		BAC	BAT2	2.46086	Inf	NA	1.00E-04	0.00161773	yes
216944	XLOC_043519		BAC	BAT2	2.4686	Inf	NA	5.00E-05	0.00088172	yes
149634	XLOC_062922		BAC	BAT1	2.47275	Inf	NA	5.00E-05	0.00088172	yes
236347	XLOC_062922		BAC	BAT2	2.47275	Inf	NA	5.00E-05	0.00088172	yes
229912	XLOC_056487		BAC	BAT2	2.48241	Inf	NA	5.00E-05	0.00088172	yes
193806	XLOC_020380		BAC	BAT2	2.48586	Inf	NA	5.00E-05	0.00088172	yes
244882	XLOC_071457		BAC	BAT2	2.49497	Inf	NA	4.00E-04	0.00510079	yes
170004	XLOC_083292		BAC	BAT1	2.49649	Inf	NA	5.00E-05	0.00088172	yes
256717	XLOC_083292		BAC	BAT2	2.49649	Inf	NA	5.00E-05	0.00088172	yes
183201	XLOC_009775		BAC	BAT2	2.49963	Inf	NA	5.00E-05	0.00088172	yes
207906	XLOC_034480		BAC	BAT2	2.5006	Inf	NA	5.00E-05	0.00088172	yes
127538	XLOC_040826		BAC	BAT1	2.50309	Inf	NA	5.00E-05	0.00088172	yes
214251	XLOC_040826		BAC	BAT2	2.50309	Inf	NA	5.00E-05	0.00088172	yes
202037	XLOC_028611		BAC	BAT2	2.50452	Inf	NA	5.00E-05	0.00088172	yes
135313	XLOC_048601		BAC	BAT1	2.50475	Inf	NA	5.00E-05	0.00088172	yes
222026	XLOC_048601		BAC	BAT2	2.50475	Inf	NA	5.00E-05	0.00088172	yes
43907	XLOC_043908		BAT2	BAT1	2.50705	Inf	NA	0.00015	0.00228173	yes
189943	XLOC_016517		BAC	BAT2	2.50866	Inf	NA	5.00E-05	0.00088172	yes
217469	XLOC_044044		BAC	BAT2	2.509	Inf	NA	7.00E-04	0.00797353	yes
214865	XLOC_041440		BAC	BAT2	2.52419	Inf	NA	5.00E-05	0.00088172	yes
211408	XLOC_037983		BAC	BAT2	2.53809	Inf	NA	5.00E-05	0.00088172	yes
165104	XLOC_078392		BAC	BAT1	2.53812	Inf	NA	5.00E-05	0.00088172	yes
164176	XLOC_077464		BAC	BAT1	2.54204	Inf	NA	0.00035	0.00458272	yes
250889	XLOC_077464		BAC	BAT2	2.54204	Inf	NA	0.00035	0.00458272	yes
119628	XLOC_032915		BAC	BAT1	2.55246	Inf	NA	5.00E-05	0.00088172	yes
234536	XLOC_061111		BAC	BAT2	2.57035	Inf	NA	5.00E-05	0.00088172	yes
145875	XLOC_059163		BAC	BAT1	2.57719	Inf	NA	5.00E-05	0.00088172	yes
256493	XLOC_083068		BAC	BAT2	2.58777	Inf	NA	5.00E-05	0.00088172	yes
97776	XLOC_011063		BAC	BAT1	2.59021	Inf	NA	5.00E-05	0.00088172	yes
238811	XLOC_065386		BAC	BAT2	2.59329	Inf	NA	5.00E-05	0.00088172	yes
173663	XLOC_000237		BAC	BAT2	2.61067	Inf	NA	5.00E-05	0.00088172	yes
225442	XLOC_052017		BAC	BAT2	2.61718	Inf	NA	5.00E-05	0.00088172	yes
180657	XLOC_007231		BAC	BAT2	2.61993	Inf	NA	5.00E-05	0.00088172	yes
93269	XLOC_006556		BAC	BAT1	2.63008	Inf	NA	1.00E-04	0.00161773	yes
169121	XLOC_082409		BAC	BAT1	2.64441	Inf	NA	5.00E-05	0.00088172	yes
255834	XLOC_082409		BAC	BAT2	2.64441	Inf	NA	5.00E-05	0.00088172	yes
254756	XLOC_081331		BAC	BAT2	2.64926	Inf	NA	5.00E-05	0.00088172	yes
182034	XLOC_008608		BAC	BAT2	2.64966	Inf	NA	0.00065	0.00751368	yes
236307	XLOC_062882		BAC	BAT2	2.65133	Inf	NA	5.00E-05	0.00088172	yes
198506	XLOC_025080		BAC	BAT2	2.65639	Inf	NA	5.00E-05	0.00088172	yes
229508	XLOC_056083		BAC	BAT2	2.6597	Inf	NA	5.00E-05	0.00088172	yes
179080	XLOC_005654		BAC	BAT2	2.65991	Inf	NA	4.00E-04	0.00510079	yes
112087	XLOC_025374		BAC	BAT1	2.66121	Inf	NA	6.00E-04	0.00705683	yes
170031	XLOC_083319		BAC	BAT1	2.66691	Inf	NA	1.00E-04	0.00161773	yes
256744	XLOC_083319		BAC	BAT2	2.66691	Inf	NA	1.00E-04	0.00161773	yes
203837	XLOC_030411		BAC	BAT2	2.67369	Inf	NA	5.00E-05	0.00088172	yes
245535	XLOC_072110		BAC	BAT2	2.6766	Inf	NA	5.00E-05	0.00088172	yes
249589	XLOC_076164		BAC	BAT2	2.67733	Inf	NA	2.00E-04	0.00289343	yes
203307	XLOC_029881		BAC	BAT2	2.68074	Inf	NA	5.00E-05	0.00088172	yes
213297	XLOC_039872		BAC	BAT2	2.68605	Inf	NA	5.00E-05	0.00088172	yes
210597	XLOC_037171		BAC	BAT2	2.68686	Inf	NA	5.00E-05	0.00088172	yes
107258	XLOC_020545		BAC	BAT1	2.68964	Inf	NA	5.00E-05	0.00088172	yes
193971	XLOC_020545		BAC	BAT2	2.68964	Inf	NA	5.00E-05	0.00088172	yes
110119	XLOC_023406		BAC	BAT1	2.69643	Inf	NA	5.00E-05	0.00088172	yes
196832	XLOC_023406		BAC	BAT2	2.69643	Inf	NA	5.00E-05	0.00088172	yes
215598	XLOC_042173		BAC	BAT2	2.70011	Inf	NA	5.00E-05	0.00088172	yes
149115	XLOC_062403		BAC	BAT1	2.70395	Inf	NA	5.00E-05	0.00088172	yes
235828	XLOC_062403		BAC	BAT2	2.70395	Inf	NA	5.00E-05	0.00088172	yes
230146	XLOC_056721		BAC	BAT2	2.70668	Inf	NA	5.00E-05	0.00088172	yes
198811	XLOC_025385		BAC	BAT2	2.71405	Inf	NA	5.00E-05	0.00088172	yes
129459	XLOC_042747		BAC	BAT1	2.71615	Inf	NA	5.00E-05	0.00088172	yes
216172	XLOC_042747		BAC	BAT2	2.71615	Inf	NA	5.00E-05	0.00088172	yes
182448	XLOC_009022		BAC	BAT2	2.71928	Inf	NA	5.00E-05	0.00088172	yes
151337	XLOC_064625		BAC	BAT1	2.73018	Inf	NA	0.00035	0.00458272	yes
238050	XLOC_064625		BAC	BAT2	2.73018	Inf	NA	0.00035	0.00458272	yes
255236	XLOC_081811		BAC	BAT2	2.73296	Inf	NA	5.00E-05	0.00088172	yes
238574	XLOC_065149		BAC	BAT2	2.73417	Inf	NA	5.00E-05	0.00088172	yes
204430	XLOC_031004		BAC	BAT2	2.74983	Inf	NA	5.00E-05	0.00088172	yes
185376	XLOC_011950		BAC	BAT2	2.75035	Inf	NA	5.00E-05	0.00088172	yes
102843	XLOC_016130		BAC	BAT1	2.75607	Inf	NA	5.00E-05	0.00088172	yes
225832	XLOC_052407		BAC	BAT2	2.76283	Inf	NA	5.00E-05	0.00088172	yes
212651	XLOC_039226		BAC	BAT2	2.77125	Inf	NA	5.00E-05	0.00088172	yes
172043	XLOC_085331		BAC	BAT1	2.7714	Inf	NA	5.00E-05	0.00088172	yes
258756	XLOC_085331		BAC	BAT2	2.7714	Inf	NA	5.00E-05	0.00088172	yes
89754	XLOC_003041		BAC	BAT1	2.77717	Inf	NA	5.00E-05	0.00088172	yes
176467	XLOC_003041		BAC	BAT2	2.77717	Inf	NA	5.00E-05	0.00088172	yes
119216	XLOC_032503		BAC	BAT1	2.78358	Inf	NA	5.00E-05	0.00088172	yes
205929	XLOC_032503		BAC	BAT2	2.78358	Inf	NA	5.00E-05	0.00088172	yes
232396	XLOC_058971		BAC	BAT2	2.78594	Inf	NA	5.00E-05	0.00088172	yes
202217	XLOC_028791		BAC	BAT2	2.7874	Inf	NA	5.00E-05	0.00088172	yes
208613	XLOC_035187		BAC	BAT2	2.79617	Inf	NA	5.00E-05	0.00088172	yes
149760	XLOC_063048		BAC	BAT1	2.79744	Inf	NA	5.00E-05	0.00088172	yes
236473	XLOC_063048		BAC	BAT2	2.79744	Inf	NA	5.00E-05	0.00088172	yes
198884	XLOC_025458		BAC	BAT2	2.7991	Inf	NA	5.00E-05	0.00088172	yes
215884	XLOC_042459		BAC	BAT2	2.80454	Inf	NA	5.00E-05	0.00088172	yes
169080	XLOC_082368		BAC	BAT1	2.80557	Inf	NA	1.00E-04	0.00161773	yes
99282	XLOC_012569		BAC	BAT1	2.81129	Inf	NA	2.00E-04	0.00289343	yes
185995	XLOC_012569		BAC	BAT2	2.81129	Inf	NA	2.00E-04	0.00289343	yes
184712	XLOC_011286		BAC	BAT2	2.81699	Inf	NA	5.00E-05	0.00088172	yes
231519	XLOC_058094		BAC	BAT2	2.81957	Inf	NA	0.00015	0.00228173	yes
215362	XLOC_041937		BAC	BAT2	2.83246	Inf	NA	5.00E-05	0.00088172	yes
176666	XLOC_003240		BAC	BAT2	2.84319	Inf	NA	5.00E-05	0.00088172	yes
201276	XLOC_027850		BAC	BAT2	2.84846	Inf	NA	5.00E-05	0.00088172	yes
99821	XLOC_013108		BAC	BAT1	2.85953	Inf	NA	0.00015	0.00228173	yes
247600	XLOC_074175		BAC	BAT2	2.8675	Inf	NA	9.00E-04	0.00969512	yes
146542	XLOC_059830		BAC	BAT1	2.87011	Inf	NA	5.00E-05	0.00088172	yes
233255	XLOC_059830		BAC	BAT2	2.87011	Inf	NA	5.00E-05	0.00088172	yes
178954	XLOC_005528		BAC	BAT2	2.87608	Inf	NA	5.00E-05	0.00088172	yes
227952	XLOC_054527		BAC	BAT2	2.87667	Inf	NA	5.00E-05	0.00088172	yes
112952	XLOC_026239		BAC	BAT1	2.88543	Inf	NA	5.00E-05	0.00088172	yes
256018	XLOC_082593		BAC	BAT2	2.90083	Inf	NA	5.00E-05	0.00088172	yes
143857	XLOC_057145		BAC	BAT1	2.90582	Inf	NA	1.00E-04	0.00161773	yes
230570	XLOC_057145		BAC	BAT2	2.90582	Inf	NA	1.00E-04	0.00161773	yes
232025	XLOC_058600		BAC	BAT2	2.92037	Inf	NA	5.00E-05	0.00088172	yes
232966	XLOC_059541		BAC	BAT2	2.94031	Inf	NA	5.00E-05	0.00088172	yes
212127	XLOC_038702		BAC	BAT2	2.95793	Inf	NA	5.00E-05	0.00088172	yes
182955	XLOC_009529		BAC	BAT2	2.96711	Inf	NA	5.00E-05	0.00088172	yes
197750	XLOC_024324		BAC	BAT2	2.9696	Inf	NA	5.00E-05	0.00088172	yes
125702	XLOC_038990		BAC	BAT1	2.98295	4.21314	3.37776	0.00075	0.00841201	yes
126058	XLOC_039346		BAC	BAT1	3.00508	Inf	NA	6.00E-04	0.00705683	yes
212771	XLOC_039346		BAC	BAT2	3.00508	Inf	NA	6.00E-04	0.00705683	yes
92825	XLOC_006112		BAC	BAT1	3.00805	Inf	NA	1.00E-04	0.00161773	yes
192846	XLOC_019420		BAC	BAT2	3.01002	Inf	NA	5.00E-05	0.00088172	yes
178960	XLOC_005534		BAC	BAT2	3.01096	Inf	NA	5.00E-05	0.00088172	yes
136951	XLOC_050239		BAC	BAT1	3.01793	Inf	NA	5.00E-05	0.00088172	yes
223664	XLOC_050239		BAC	BAT2	3.01793	Inf	NA	5.00E-05	0.00088172	yes
189577	XLOC_016151		BAC	BAT2	3.03124	Inf	NA	5.00E-05	0.00088172	yes
194441	XLOC_021015		BAC	BAT2	3.03515	Inf	NA	5.00E-05	0.00088172	yes
159673	XLOC_072961		BAC	BAT1	3.0427	Inf	NA	5.00E-05	0.00088172	yes
231183	XLOC_057758		BAC	BAT2	3.04398	Inf	NA	5.00E-05	0.00088172	yes
184192	XLOC_010766		BAC	BAT2	3.06137	Inf	NA	5.00E-05	0.00088172	yes
225030	XLOC_051605		BAC	BAT2	3.07826	Inf	NA	5.00E-05	0.00088172	yes
196620	XLOC_023194		BAC	BAT2	3.09638	Inf	NA	5.00E-05	0.00088172	yes
173567	XLOC_000141		BAC	BAT2	3.09988	Inf	NA	5.00E-05	0.00088172	yes
224746	XLOC_051321		BAC	BAT2	3.10101	Inf	NA	5.00E-05	0.00088172	yes
141923	XLOC_055211		BAC	BAT1	3.11362	Inf	NA	5.00E-05	0.00088172	yes
100376	XLOC_013663		BAC	BAT1	3.11724	Inf	NA	5.00E-05	0.00088172	yes
187089	XLOC_013663		BAC	BAT2	3.11724	Inf	NA	5.00E-05	0.00088172	yes
210090	XLOC_036664		BAC	BAT2	3.11964	Inf	NA	5.00E-05	0.00088172	yes
231215	XLOC_057790		BAC	BAT2	3.12274	Inf	NA	5.00E-05	0.00088172	yes
115919	XLOC_029206		BAC	BAT1	3.13368	Inf	NA	5.00E-05	0.00088172	yes
202632	XLOC_029206		BAC	BAT2	3.13368	Inf	NA	5.00E-05	0.00088172	yes
101545	XLOC_014832		BAC	BAT1	3.14943	Inf	NA	5.00E-05	0.00088172	yes
188258	XLOC_014832		BAC	BAT2	3.14943	Inf	NA	5.00E-05	0.00088172	yes
102541	XLOC_015828		BAC	BAT1	3.16121	Inf	NA	5.00E-05	0.00088172	yes
189254	XLOC_015828		BAC	BAT2	3.16121	Inf	NA	5.00E-05	0.00088172	yes
249280	XLOC_075855		BAC	BAT2	3.16504	Inf	NA	5.00E-05	0.00088172	yes
184358	XLOC_010932		BAC	BAT2	3.16607	Inf	NA	0.00015	0.00228173	yes
249443	XLOC_076018		BAC	BAT2	3.16634	5.03152	1.13601	2.00E-04	0.00289343	yes
202250	XLOC_028824		BAC	BAT2	3.17037	Inf	NA	5.00E-05	0.00088172	yes
211857	XLOC_038432		BAC	BAT2	3.2229	Inf	NA	5.00E-05	0.00088172	yes
216971	XLOC_043546		BAC	BAT2	3.22549	Inf	NA	2.00E-04	0.00289343	yes
175202	XLOC_001776		BAC	BAT2	3.23157	Inf	NA	5.00E-05	0.00088172	yes
116842	XLOC_030129		BAC	BAT1	3.23458	Inf	NA	5.00E-05	0.00088172	yes
103915	XLOC_017202		BAC	BAT1	3.26164	Inf	NA	5.00E-05	0.00088172	yes
190628	XLOC_017202		BAC	BAT2	3.26164	Inf	NA	5.00E-05	0.00088172	yes
138165	XLOC_051453		BAC	BAT1	3.26433	Inf	NA	5.00E-05	0.00088172	yes
224878	XLOC_051453		BAC	BAT2	3.26433	Inf	NA	5.00E-05	0.00088172	yes
179142	XLOC_005716		BAC	BAT2	3.34081	Inf	NA	5.00E-05	0.00088172	yes
251892	XLOC_078467		BAC	BAT2	3.34463	Inf	NA	5.00E-05	0.00088172	yes
246714	XLOC_073289		BAC	BAT2	3.35156	Inf	NA	5.00E-05	0.00088172	yes
133826	XLOC_047114		BAC	BAT1	3.36594	Inf	NA	5.00E-05	0.00088172	yes
90781	XLOC_004068		BAC	BAT1	3.38004	Inf	NA	5.00E-05	0.00088172	yes
199239	XLOC_025813		BAC	BAT2	3.42003	Inf	NA	5.00E-05	0.00088172	yes
241634	XLOC_068209		BAC	BAT2	3.42668	Inf	NA	5.00E-05	0.00088172	yes
232117	XLOC_058692		BAC	BAT2	3.43641	Inf	NA	5.00E-05	0.00088172	yes
184344	XLOC_010918		BAC	BAT2	3.44094	Inf	NA	5.00E-05	0.00088172	yes
217256	XLOC_043831		BAC	BAT2	3.4478	Inf	NA	5.00E-05	0.00088172	yes
104295	XLOC_017582		BAC	BAT1	3.47262	Inf	NA	5.00E-05	0.00088172	yes
191008	XLOC_017582		BAC	BAT2	3.47262	Inf	NA	5.00E-05	0.00088172	yes
133846	XLOC_047134		BAC	BAT1	3.47696	Inf	NA	5.00E-05	0.00088172	yes
254080	XLOC_080655		BAC	BAT2	3.48491	Inf	NA	5.00E-05	0.00088172	yes
218878	XLOC_045453		BAC	BAT2	3.50247	Inf	NA	5.00E-05	0.00088172	yes
145770	XLOC_059058		BAC	BAT1	3.5201	Inf	NA	5.00E-05	0.00088172	yes
232483	XLOC_059058		BAC	BAT2	3.5201	Inf	NA	5.00E-05	0.00088172	yes
89952	XLOC_003239		BAC	BAT1	3.55385	Inf	NA	5.00E-05	0.00088172	yes
223412	XLOC_049987		BAC	BAT2	3.55633	Inf	NA	5.00E-05	0.00088172	yes
198379	XLOC_024953		BAC	BAT2	3.57757	Inf	NA	5.00E-05	0.00088172	yes
131033	XLOC_044321		BAC	BAT1	3.58001	Inf	NA	0.00055	0.00658131	yes
217746	XLOC_044321		BAC	BAT2	3.58001	Inf	NA	0.00055	0.00658131	yes
244447	XLOC_071022		BAC	BAT2	3.60357	Inf	NA	5.00E-05	0.00088172	yes
123588	XLOC_036875		BAC	BAT1	3.60978	Inf	NA	5.00E-05	0.00088172	yes
210301	XLOC_036875		BAC	BAT2	3.60978	Inf	NA	5.00E-05	0.00088172	yes
188228	XLOC_014802		BAC	BAT2	3.62848	Inf	NA	5.00E-05	0.00088172	yes
212761	XLOC_039336		BAC	BAT2	3.63325	Inf	NA	5.00E-05	0.00088172	yes
121109	XLOC_034396		BAC	BAT1	3.67375	Inf	NA	5.00E-05	0.00088172	yes
207822	XLOC_034396		BAC	BAT2	3.67375	Inf	NA	5.00E-05	0.00088172	yes
234181	XLOC_060756		BAC	BAT2	3.68583	Inf	NA	5.00E-05	0.00088172	yes
234645	XLOC_061220		BAC	BAT2	3.69908	Inf	NA	9.00E-04	0.00969512	yes
249198	XLOC_075773		BAC	BAT2	3.7038	Inf	NA	5.00E-05	0.00088172	yes
257803	XLOC_084378		BAC	BAT2	3.70798	Inf	NA	5.00E-05	0.00088172	yes
88866	XLOC_002153		BAC	BAT1	3.71058	Inf	NA	5.00E-05	0.00088172	yes
175579	XLOC_002153		BAC	BAT2	3.71058	Inf	NA	5.00E-05	0.00088172	yes
202207	XLOC_028781		BAC	BAT2	3.75063	Inf	NA	5.00E-05	0.00088172	yes
101125	XLOC_014412		BAC	BAT1	3.75087	Inf	NA	5.00E-05	0.00088172	yes
187838	XLOC_014412		BAC	BAT2	3.75087	Inf	NA	5.00E-05	0.00088172	yes
233895	XLOC_060470		BAC	BAT2	3.76355	Inf	NA	0.00015	0.00228173	yes
172044	XLOC_085332		BAC	BAT1	3.77437	Inf	NA	5.00E-05	0.00088172	yes
258757	XLOC_085332		BAC	BAT2	3.77437	Inf	NA	5.00E-05	0.00088172	yes
172679	XLOC_085967		BAC	BAT1	3.7925	4.19383	2.6117	0.00025	0.00348029	yes
106431	XLOC_019718		BAC	BAT1	3.79259	Inf	NA	5.00E-05	0.00088172	yes
193144	XLOC_019718		BAC	BAT2	3.79259	Inf	NA	5.00E-05	0.00088172	yes
195981	XLOC_022555		BAC	BAT2	3.83166	Inf	NA	5.00E-05	0.00088172	yes
191759	XLOC_018333		BAC	BAT2	3.8446	Inf	NA	5.00E-05	0.00088172	yes
155433	XLOC_068721		BAC	BAT1	3.86226	Inf	NA	5.00E-05	0.00088172	yes
214159	XLOC_040734		BAC	BAT2	3.8743	Inf	NA	5.00E-05	0.00088172	yes
243728	XLOC_070303		BAC	BAT2	3.89823	Inf	NA	5.00E-05	0.00088172	yes
235496	XLOC_062071		BAC	BAT2	3.91462	Inf	NA	5.00E-05	0.00088172	yes
133951	XLOC_047239		BAC	BAT1	3.94695	Inf	NA	5.00E-05	0.00088172	yes
220664	XLOC_047239		BAC	BAT2	3.94695	Inf	NA	5.00E-05	0.00088172	yes
214885	XLOC_041460		BAC	BAT2	3.97053	Inf	NA	5.00E-05	0.00088172	yes
212905	XLOC_039480		BAC	BAT2	3.97366	Inf	NA	5.00E-05	0.00088172	yes
97925	XLOC_011212		BAC	BAT1	3.99978	Inf	NA	5.00E-05	0.00088172	yes
184638	XLOC_011212		BAC	BAT2	3.99978	Inf	NA	5.00E-05	0.00088172	yes
234523	XLOC_061098		BAC	BAT2	4.00325	Inf	NA	5.00E-05	0.00088172	yes
259753	XLOC_086328		BAC	BAT2	4.01482	Inf	NA	5.00E-05	0.00088172	yes
214412	XLOC_040987		BAC	BAT2	4.01612	Inf	NA	5.00E-05	0.00088172	yes
246131	XLOC_072706		BAC	BAT2	4.02054	Inf	NA	5.00E-05	0.00088172	yes
197649	XLOC_024223		BAC	BAT2	4.02386	Inf	NA	5.00E-05	0.00088172	yes
122745	XLOC_036032		BAC	BAT1	4.05228	4.15801	2.45975	0.00045	0.00559894	yes
104310	XLOC_017597		BAC	BAT1	4.05493	Inf	NA	5.00E-05	0.00088172	yes
191023	XLOC_017597		BAC	BAT2	4.05493	Inf	NA	5.00E-05	0.00088172	yes
225833	XLOC_052408		BAC	BAT2	4.06447	Inf	NA	5.00E-05	0.00088172	yes
206070	XLOC_032644		BAC	BAT2	4.07777	Inf	NA	5.00E-05	0.00088172	yes
197376	XLOC_023950		BAC	BAT2	4.09084	Inf	NA	5.00E-05	0.00088172	yes
225297	XLOC_051872		BAC	BAT2	4.11053	Inf	NA	0.00025	0.00348029	yes
174808	XLOC_001382		BAC	BAT2	4.13046	Inf	NA	5.00E-05	0.00088172	yes
240486	XLOC_067061		BAC	BAT2	4.13875	Inf	NA	5.00E-05	0.00088172	yes
181688	XLOC_008262		BAC	BAT2	4.14567	Inf	NA	5.00E-05	0.00088172	yes
106598	XLOC_019885		BAC	BAT1	4.15451	Inf	NA	5.00E-05	0.00088172	yes
193311	XLOC_019885		BAC	BAT2	4.15451	Inf	NA	5.00E-05	0.00088172	yes
164691	XLOC_077979		BAC	BAT1	4.15671	Inf	NA	5.00E-05	0.00088172	yes
251404	XLOC_077979		BAC	BAT2	4.15671	Inf	NA	5.00E-05	0.00088172	yes
168042	XLOC_081330		BAC	BAT1	4.16101	4.46643	2.50639	0.00085	0.00927157	yes
219513	XLOC_046088		BAC	BAT2	4.16966	Inf	NA	5.00E-05	0.00088172	yes
243331	XLOC_069906		BAC	BAT2	4.17293	Inf	NA	5.00E-05	0.00088172	yes
174470	XLOC_001044		BAC	BAT2	4.17649	Inf	NA	5.00E-05	0.00088172	yes
258663	XLOC_085238		BAC	BAT2	4.18144	Inf	NA	0.00015	0.00228173	yes
192145	XLOC_018719		BAC	BAT2	4.18876	Inf	NA	5.00E-05	0.00088172	yes
176956	XLOC_003530		BAC	BAT2	4.22371	Inf	NA	0.00065	0.00751368	yes
124728	XLOC_038016		BAC	BAT1	4.22743	Inf	NA	5.00E-05	0.00088172	yes
211441	XLOC_038016		BAC	BAT2	4.22743	Inf	NA	5.00E-05	0.00088172	yes
173549	XLOC_000123		BAC	BAT2	4.23151	Inf	NA	5.00E-05	0.00088172	yes
154241	XLOC_067529		BAC	BAT1	4.25282	4.40344	2.21642	0.00015	0.00228173	yes
232093	XLOC_058668		BAC	BAT2	4.35935	Inf	NA	5.00E-05	0.00088172	yes
216507	XLOC_043082		BAC	BAT2	4.38412	Inf	NA	5.00E-05	0.00088172	yes
195572	XLOC_022146		BAC	BAT2	4.43683	Inf	NA	5.00E-05	0.00088172	yes
238493	XLOC_065068		BAC	BAT2	4.44192	Inf	NA	5.00E-05	0.00088172	yes
176097	XLOC_002671		BAC	BAT2	4.49254	Inf	NA	5.00E-05	0.00088172	yes
183825	XLOC_010399		BAC	BAT2	4.57729	Inf	NA	5.00E-05	0.00088172	yes
142358	XLOC_055646		BAC	BAT1	4.60224	Inf	NA	5.00E-05	0.00088172	yes
229071	XLOC_055646		BAC	BAT2	4.60224	Inf	NA	5.00E-05	0.00088172	yes
213454	XLOC_040029		BAC	BAT2	4.60515	Inf	NA	5.00E-05	0.00088172	yes
202859	XLOC_029433		BAC	BAT2	4.63092	Inf	NA	5.00E-05	0.00088172	yes
154260	XLOC_067548		BAC	BAT1	4.65276	Inf	NA	0.00015	0.00228173	yes
228220	XLOC_054795		BAC	BAT2	4.6623	Inf	NA	5.00E-05	0.00088172	yes
245799	XLOC_072374		BAC	BAT2	4.67518	Inf	NA	5.00E-05	0.00088172	yes
123762	XLOC_037049		BAC	BAT1	4.75545	Inf	NA	5.00E-05	0.00088172	yes
210475	XLOC_037049		BAC	BAT2	4.75545	Inf	NA	5.00E-05	0.00088172	yes
172384	XLOC_085672		BAC	BAT1	4.77805	Inf	NA	5.00E-05	0.00088172	yes
259097	XLOC_085672		BAC	BAT2	4.77805	Inf	NA	5.00E-05	0.00088172	yes
190903	XLOC_017477		BAC	BAT2	4.80706	Inf	NA	5.00E-05	0.00088172	yes
179422	XLOC_005996		BAC	BAT2	4.80834	Inf	NA	5.00E-05	0.00088172	yes
228313	XLOC_054888		BAC	BAT2	4.8128	Inf	NA	5.00E-05	0.00088172	yes
253758	XLOC_080333		BAC	BAT2	4.81506	Inf	NA	5.00E-05	0.00088172	yes
244246	XLOC_070821		BAC	BAT2	4.82149	Inf	NA	5.00E-05	0.00088172	yes
146482	XLOC_059770		BAC	BAT1	4.84596	Inf	NA	5.00E-05	0.00088172	yes
233195	XLOC_059770		BAC	BAT2	4.84596	Inf	NA	5.00E-05	0.00088172	yes
177247	XLOC_003821		BAC	BAT2	4.85399	Inf	NA	5.00E-05	0.00088172	yes
255920	XLOC_082495		BAC	BAT2	4.85457	Inf	NA	5.00E-05	0.00088172	yes
185967	XLOC_012541		BAC	BAT2	4.88754	Inf	NA	5.00E-05	0.00088172	yes
187959	XLOC_014533		BAC	BAT2	4.89788	Inf	NA	5.00E-05	0.00088172	yes
124934	XLOC_038222		BAC	BAT1	4.93167	Inf	NA	5.00E-05	0.00088172	yes
211647	XLOC_038222		BAC	BAT2	4.93167	Inf	NA	5.00E-05	0.00088172	yes
196568	XLOC_023142		BAC	BAT2	4.94164	Inf	NA	5.00E-05	0.00088172	yes
244953	XLOC_071528		BAC	BAT2	4.9896	Inf	NA	5.00E-05	0.00088172	yes
198321	XLOC_024895		BAC	BAT2	5.01527	Inf	NA	5.00E-05	0.00088172	yes
177233	XLOC_003807		BAC	BAT2	5.02207	Inf	NA	5.00E-05	0.00088172	yes
178410	XLOC_004984		BAC	BAT2	5.04223	Inf	NA	5.00E-05	0.00088172	yes
213057	XLOC_039632		BAC	BAT2	5.1068	Inf	NA	5.00E-05	0.00088172	yes
233149	XLOC_059724		BAC	BAT2	5.10722	Inf	NA	5.00E-05	0.00088172	yes
97758	XLOC_011045		BAC	BAT1	5.11197	Inf	NA	5.00E-05	0.00088172	yes
184471	XLOC_011045		BAC	BAT2	5.11197	Inf	NA	5.00E-05	0.00088172	yes
237977	XLOC_064552		BAC	BAT2	5.16159	Inf	NA	5.00E-05	0.00088172	yes
216173	XLOC_042748		BAC	BAT2	5.21583	Inf	NA	5.00E-05	0.00088172	yes
163240	XLOC_076528		BAC	BAT1	5.24561	4.12947	3.00987	0.00025	0.00348029	yes
4399	XLOC_004399		BAT2	BAT1	5.30466	Inf	NA	5.00E-05	0.00088172	yes
126500	XLOC_039788		BAC	BAT1	5.32136	Inf	NA	5.00E-05	0.00088172	yes
213213	XLOC_039788		BAC	BAT2	5.32136	Inf	NA	5.00E-05	0.00088172	yes
209182	XLOC_035756		BAC	BAT2	5.36071	Inf	NA	5.00E-05	0.00088172	yes
256365	XLOC_082940		BAC	BAT2	5.37621	Inf	NA	5.00E-05	0.00088172	yes
244432	XLOC_071007		BAC	BAT2	5.39707	Inf	NA	4.00E-04	0.00510079	yes
246822	XLOC_073397		BAC	BAT2	5.43357	Inf	NA	5.00E-05	0.00088172	yes
153814	XLOC_067102		BAC	BAT1	5.49044	Inf	NA	5.00E-05	0.00088172	yes
207295	XLOC_033869		BAC	BAT2	5.5006	Inf	NA	5.00E-05	0.00088172	yes
245936	XLOC_072511		BAC	BAT2	5.5055	4.28805	1.8628	5.00E-05	0.00088172	yes
245857	XLOC_072432		BAC	BAT2	5.51189	Inf	NA	5.00E-05	0.00088172	yes
253733	XLOC_080308		BAC	BAT2	5.55042	Inf	NA	5.00E-05	0.00088172	yes
176936	XLOC_003510		BAC	BAT2	5.55295	Inf	NA	5.00E-05	0.00088172	yes
118140	XLOC_031427		BAC	BAT1	5.5649	Inf	NA	5.00E-05	0.00088172	yes
204853	XLOC_031427		BAC	BAT2	5.5649	Inf	NA	5.00E-05	0.00088172	yes
106388	XLOC_019675		BAC	BAT1	5.59008	Inf	NA	5.00E-05	0.00088172	yes
141096	XLOC_054384		BAC	BAT1	5.59025	Inf	NA	5.00E-05	0.00088172	yes
174631	XLOC_001205		BAC	BAT2	5.63468	Inf	NA	5.00E-05	0.00088172	yes
199516	XLOC_026090		BAC	BAT2	5.64297	Inf	NA	5.00E-05	0.00088172	yes
187248	XLOC_013822		BAC	BAT2	5.65857	Inf	NA	5.00E-05	0.00088172	yes
232109	XLOC_058684		BAC	BAT2	5.67869	Inf	NA	5.00E-05	0.00088172	yes
231038	XLOC_057613		BAC	BAT2	5.69398	Inf	NA	5.00E-05	0.00088172	yes
223229	XLOC_049804		BAC	BAT2	5.74301	Inf	NA	5.00E-05	0.00088172	yes
153942	XLOC_067230		BAC	BAT1	5.75125	Inf	NA	5.00E-05	0.00088172	yes
240655	XLOC_067230		BAC	BAT2	5.75125	Inf	NA	5.00E-05	0.00088172	yes
188298	XLOC_014872		BAC	BAT2	5.80782	Inf	NA	5.00E-05	0.00088172	yes
142051	XLOC_055339		BAC	BAT1	5.82104	4.12236	3.39793	5.00E-05	0.00088172	yes
228764	XLOC_055339		BAC	BAT2	5.82104	4.03094	2.70881	5.00E-05	0.00088172	yes
158992	XLOC_072280		BAC	BAT1	5.82455	Inf	NA	5.00E-05	0.00088172	yes
206102	XLOC_032676		BAC	BAT2	5.86899	Inf	NA	5.00E-05	0.00088172	yes
112627	XLOC_025914		BAC	BAT1	5.88124	4.2583	3.14522	0.00065	0.00751368	yes
171954	XLOC_085242		BAC	BAT1	6.03677	Inf	NA	5.00E-05	0.00088172	yes
258667	XLOC_085242		BAC	BAT2	6.03677	Inf	NA	5.00E-05	0.00088172	yes
184561	XLOC_011135		BAC	BAT2	6.04345	4.00669	3.18724	2.00E-04	0.00289343	yes
214879	XLOC_041454		BAC	BAT2	6.05873	Inf	NA	5.00E-05	0.00088172	yes
189962	XLOC_016536		BAC	BAT2	6.09689	Inf	NA	5.00E-05	0.00088172	yes
194754	XLOC_021328		BAC	BAT2	6.13365	Inf	NA	5.00E-05	0.00088172	yes
220779	XLOC_047354		BAC	BAT2	6.14176	Inf	NA	5.00E-05	0.00088172	yes
231192	XLOC_057767		BAC	BAT2	6.14536	Inf	NA	5.00E-05	0.00088172	yes
154325	XLOC_067613		BAC	BAT1	6.25734	Inf	NA	5.00E-05	0.00088172	yes
214642	XLOC_041217		BAC	BAT2	6.25778	Inf	NA	5.00E-04	0.00609993	yes
198969	XLOC_025543		BAC	BAT2	6.27614	Inf	NA	5.00E-05	0.00088172	yes
209371	XLOC_035945		BAC	BAT2	6.2913	Inf	NA	5.00E-05	0.00088172	yes
149824	XLOC_063112		BAC	BAT1	6.29194	4.106	3.67901	5.00E-05	0.00088172	yes
220049	XLOC_046624		BAC	BAT2	6.33956	Inf	NA	5.00E-05	0.00088172	yes
21219	XLOC_021219		BAT2	BAT1	6.33989	Inf	NA	5.00E-05	0.00088172	yes
218655	XLOC_045230		BAC	BAT2	6.35098	Inf	NA	5.00E-05	0.00088172	yes
107899	XLOC_021186		BAC	BAT1	6.36776	Inf	NA	5.00E-05	0.00088172	yes
251802	XLOC_078377		BAC	BAT2	6.3679	Inf	NA	5.00E-05	0.00088172	yes
236551	XLOC_063126		BAC	BAT2	6.38755	Inf	NA	5.00E-05	0.00088172	yes
209869	XLOC_036443		BAC	BAT2	6.40644	Inf	NA	5.00E-05	0.00088172	yes
190992	XLOC_017566		BAC	BAT2	6.40654	Inf	NA	5.00E-05	0.00088172	yes
256512	XLOC_083087		BAC	BAT2	6.43489	Inf	NA	5.00E-05	0.00088172	yes
147242	XLOC_060530		BAC	BAT1	6.45017	Inf	NA	5.00E-05	0.00088172	yes
231110	XLOC_057685		BAC	BAT2	6.45541	Inf	NA	5.00E-05	0.00088172	yes
125333	XLOC_038621		BAC	BAT1	6.52544	Inf	NA	5.00E-05	0.00088172	yes
216012	XLOC_042587		BAC	BAT2	6.53323	Inf	NA	5.00E-05	0.00088172	yes
223881	XLOC_050456		BAC	BAT2	6.55915	Inf	NA	5.00E-05	0.00088172	yes
197230	XLOC_023804		BAC	BAT2	6.60021	Inf	NA	9.00E-04	0.00969512	yes
202226	XLOC_028800		BAC	BAT2	6.72323	Inf	NA	5.00E-05	0.00088172	yes
161238	XLOC_074526		BAC	BAT1	6.72384	Inf	NA	5.00E-05	0.00088172	yes
247951	XLOC_074526		BAC	BAT2	6.72384	Inf	NA	5.00E-05	0.00088172	yes
241288	XLOC_067863		BAC	BAT2	6.75363	Inf	NA	5.00E-05	0.00088172	yes
173270	XLOC_086558		BAC	BAT1	6.77339	Inf	NA	5.00E-05	0.00088172	yes
259983	XLOC_086558		BAC	BAT2	6.77339	Inf	NA	5.00E-05	0.00088172	yes
186777	XLOC_013351		BAC	BAT2	6.81582	Inf	NA	5.00E-05	0.00088172	yes
213942	XLOC_040517		BAC	BAT2	6.83873	Inf	NA	5.00E-05	0.00088172	yes
251528	XLOC_078103		BAC	BAT2	6.88514	Inf	NA	5.00E-05	0.00088172	yes
225531	XLOC_052106		BAC	BAT2	6.89853	Inf	NA	5.00E-05	0.00088172	yes
217345	XLOC_043920		BAC	BAT2	6.94115	Inf	NA	1.00E-04	0.00161773	yes
161365	XLOC_074653		BAC	BAT1	7.01182	Inf	NA	5.00E-05	0.00088172	yes
248078	XLOC_074653		BAC	BAT2	7.01182	Inf	NA	5.00E-05	0.00088172	yes
256511	XLOC_083086		BAC	BAT2	7.03318	Inf	NA	5.00E-05	0.00088172	yes
256157	XLOC_082732		BAC	BAT2	7.06249	4.38491	3.26064	5.00E-05	0.00088172	yes
96622	XLOC_009909		BAC	BAT1	7.14163	Inf	NA	5.00E-05	0.00088172	yes
183335	XLOC_009909		BAC	BAT2	7.14163	Inf	NA	5.00E-05	0.00088172	yes
215706	XLOC_042281		BAC	BAT2	7.18885	Inf	NA	5.00E-05	0.00088172	yes
104944	XLOC_018231		BAC	BAT1	7.29294	Inf	NA	5.00E-05	0.00088172	yes
191657	XLOC_018231		BAC	BAT2	7.29294	Inf	NA	5.00E-05	0.00088172	yes
112440	XLOC_025727		BAC	BAT1	7.29527	Inf	NA	5.00E-05	0.00088172	yes
193416	XLOC_019990		BAC	BAT2	7.37862	Inf	NA	5.00E-05	0.00088172	yes
89945	XLOC_003232		BAC	BAT1	7.41043	Inf	NA	5.00E-05	0.00088172	yes
176658	XLOC_003232		BAC	BAT2	7.41043	Inf	NA	5.00E-05	0.00088172	yes
146576	XLOC_059864		BAC	BAT1	7.46861	Inf	NA	5.00E-05	0.00088172	yes
214665	XLOC_041240		BAC	BAT2	7.56181	Inf	NA	1.00E-04	0.00161773	yes
252127	XLOC_078702		BAC	BAT2	7.68258	Inf	NA	5.00E-05	0.00088172	yes
165414	XLOC_078702		BAC	BAT1	7.68258	4.80359	4.06708	0.00055	0.00658131	yes
131122	XLOC_044410		BAC	BAT1	7.70768	Inf	NA	5.00E-05	0.00088172	yes
217835	XLOC_044410		BAC	BAT2	7.70768	Inf	NA	5.00E-05	0.00088172	yes
202074	XLOC_028648		BAC	BAT2	7.72709	Inf	NA	5.00E-05	0.00088172	yes
184940	XLOC_011514		BAC	BAT2	7.73969	Inf	NA	5.00E-05	0.00088172	yes
209876	XLOC_036450		BAC	BAT2	7.75549	Inf	NA	5.00E-05	0.00088172	yes
196470	XLOC_023044		BAC	BAT2	7.83061	Inf	NA	5.00E-05	0.00088172	yes
185240	XLOC_011814		BAC	BAT2	7.83403	4.2087	4.40347	5.00E-05	0.00088172	yes
98527	XLOC_011814		BAC	BAT1	7.83403	4.61194	4.48888	3.00E-04	0.00404319	yes
228152	XLOC_054727		BAC	BAT2	7.86507	Inf	NA	5.00E-05	0.00088172	yes
193948	XLOC_020522		BAC	BAT2	7.89431	Inf	NA	5.00E-05	0.00088172	yes
106747	XLOC_020034		BAC	BAT1	7.9006	Inf	NA	5.00E-05	0.00088172	yes
193460	XLOC_020034		BAC	BAT2	7.9006	Inf	NA	5.00E-05	0.00088172	yes
127301	XLOC_040589		BAC	BAT1	7.91479	Inf	NA	9.00E-04	0.00969512	yes
214014	XLOC_040589		BAC	BAT2	7.91479	Inf	NA	9.00E-04	0.00969512	yes
192285	XLOC_018859		BAC	BAT2	7.98625	Inf	NA	5.00E-05	0.00088172	yes
145065	XLOC_058353		BAC	BAT1	8.07865	4.48038	3.21683	0.00055	0.00658131	yes
231778	XLOC_058353		BAC	BAT2	8.07865	4.22742	2.94759	8.00E-04	0.00885049	yes
188499	XLOC_015073		BAC	BAT2	8.2011	5.03604	4.87753	9.00E-04	0.00969512	yes
200758	XLOC_027332		BAC	BAT2	8.23758	Inf	NA	5.00E-05	0.00088172	yes
215893	XLOC_042468		BAC	BAT2	8.24121	Inf	NA	5.00E-05	0.00088172	yes
228154	XLOC_054729		BAC	BAT2	8.24679	Inf	NA	5.00E-05	0.00088172	yes
198417	XLOC_024991		BAC	BAT2	8.24959	Inf	NA	5.00E-05	0.00088172	yes
211891	XLOC_038466		BAC	BAT2	8.37317	4.44822	3.64731	6.00E-04	0.00705683	yes
100083	XLOC_013370		BAC	BAT1	8.43695	Inf	NA	5.00E-05	0.00088172	yes
186796	XLOC_013370		BAC	BAT2	8.43695	Inf	NA	5.00E-05	0.00088172	yes
248380	XLOC_074955		BAC	BAT2	8.44029	4.1724	3.7144	0.00075	0.00841201	yes
192919	XLOC_019493		BAC	BAT2	8.48609	Inf	NA	5.00E-05	0.00088172	yes
236019	XLOC_062594		BAC	BAT2	8.5239	Inf	NA	5.00E-05	0.00088172	yes
232354	XLOC_058929		BAC	BAT2	8.56383	Inf	NA	5.00E-05	0.00088172	yes
137923	XLOC_051211		BAC	BAT1	8.61422	4.40069	1.79888	7.00E-04	0.00797353	yes
199487	XLOC_026061		BAC	BAT2	8.67627	Inf	NA	5.00E-05	0.00088172	yes
246317	XLOC_072892		BAC	BAT2	8.71768	Inf	NA	5.00E-05	0.00088172	yes
138131	XLOC_051419		BAC	BAT1	8.72186	4.1028	6.33423	5.00E-05	0.00088172	yes
224844	XLOC_051419		BAC	BAT2	8.72186	4.21319	5.88133	5.00E-05	0.00088172	yes
146531	XLOC_059819		BAC	BAT1	8.75488	Inf	NA	5.00E-05	0.00088172	yes
152890	XLOC_066178		BAC	BAT1	8.79402	Inf	NA	5.00E-05	0.00088172	yes
239603	XLOC_066178		BAC	BAT2	8.79402	Inf	NA	5.00E-05	0.00088172	yes
125713	XLOC_039001		BAC	BAT1	8.89654	4.05191	2.14753	5.00E-05	0.00088172	yes
222471	XLOC_049046		BAC	BAT2	8.96265	Inf	NA	5.00E-05	0.00088172	yes
144492	XLOC_057780		BAC	BAT1	9.03562	4.11755	4.41906	5.00E-05	0.00088172	yes
129474	XLOC_042762		BAC	BAT1	9.0393	4.70421	3.42637	3.00E-04	0.00404319	yes
240091	XLOC_066666		BAC	BAT2	9.04937	4.98148	5.37984	5.00E-05	0.00088172	yes
153378	XLOC_066666		BAC	BAT1	9.04937	5.38812	6.07194	1.00E-04	0.00161773	yes
152852	XLOC_066140		BAC	BAT1	9.10247	4.20603	4.63166	5.00E-05	0.00088172	yes
172418	XLOC_085706		BAC	BAT1	9.16126	4.39482	5.7702	5.00E-05	0.00088172	yes
90597	XLOC_003884		BAC	BAT1	9.30486	5.01831	3.93129	0.00075	0.00841201	yes
143503	XLOC_056791		BAC	BAT1	9.39493	4.55411	4.47387	2.00E-04	0.00289343	yes
169443	XLOC_082731		BAC	BAT1	9.42286	Inf	NA	5.00E-05	0.00088172	yes
256156	XLOC_082731		BAC	BAT2	9.42286	Inf	NA	5.00E-05	0.00088172	yes
154695	XLOC_067983		BAC	BAT1	9.48578	Inf	NA	5.00E-05	0.00088172	yes
241408	XLOC_067983		BAC	BAT2	9.48578	Inf	NA	5.00E-05	0.00088172	yes
119896	XLOC_033183		BAC	BAT1	9.56687	4.44265	4.02525	5.00E-05	0.00088172	yes
128495	XLOC_041783		BAC	BAT1	9.58203	4.4847	3.44654	0.00025	0.00348029	yes
204671	XLOC_031245		BAC	BAT2	9.67198	Inf	NA	1.00E-04	0.00161773	yes
197660	XLOC_024234		BAC	BAT2	9.70157	Inf	NA	5.00E-05	0.00088172	yes
145066	XLOC_058354		BAC	BAT1	9.75029	Inf	NA	5.00E-05	0.00088172	yes
231779	XLOC_058354		BAC	BAT2	9.75029	Inf	NA	5.00E-05	0.00088172	yes
93306	XLOC_006593		BAC	BAT1	9.80517	4.07139	3.69622	1.00E-04	0.00161773	yes
187065	XLOC_013639		BAC	BAT2	9.80696	Inf	NA	5.00E-05	0.00088172	yes
247086	XLOC_073661		BAC	BAT2	9.85115	Inf	NA	8.00E-04	0.00885049	yes
117680	XLOC_030967		BAC	BAT1	9.958	4.00903	3.93891	0.00025	0.00348029	yes
243068	XLOC_069643		BAC	BAT2	10.5183	Inf	NA	5.00E-05	0.00088172	yes
258545	XLOC_085120		BAC	BAT2	10.8151	Inf	NA	5.00E-05	0.00088172	yes
241947	XLOC_068522		BAC	BAT2	10.9507	4.0579	3.33142	5.00E-05	0.00088172	yes
178846	XLOC_005420		BAC	BAT2	11.2416	Inf	NA	5.00E-05	0.00088172	yes
118921	XLOC_032208		BAC	BAT1	11.2889	4.273	4.55094	5.00E-05	0.00088172	yes
193012	XLOC_019586		BAC	BAT2	11.3499	Inf	NA	5.00E-05	0.00088172	yes
227058	XLOC_053633		BAC	BAT2	11.4234	Inf	NA	5.00E-05	0.00088172	yes
187939	XLOC_014513		BAC	BAT2	11.6151	4.29546	6.15859	5.00E-05	0.00088172	yes
147978	XLOC_061266		BAC	BAT1	11.7107	4.7205	3.28715	5.00E-05	0.00088172	yes
228940	XLOC_055515		BAC	BAT2	11.7329	Inf	NA	5.00E-05	0.00088172	yes
106597	XLOC_019884		BAC	BAT1	11.7742	Inf	NA	5.00E-05	0.00088172	yes
193310	XLOC_019884		BAC	BAT2	11.7742	Inf	NA	5.00E-05	0.00088172	yes
220974	XLOC_047549		BAC	BAT2	11.8207	4.44416	4.32853	0.00015	0.00228173	yes
114185	XLOC_027472		BAC	BAT1	11.8862	4.40731	5.45947	5.00E-05	0.00088172	yes
180814	XLOC_007388		BAC	BAT2	11.9483	4.92556	3.32651	5.00E-05	0.00088172	yes
250763	XLOC_077338		BAC	BAT2	12.0176	4.04562	4.73816	5.00E-05	0.00088172	yes
183893	XLOC_010467		BAC	BAT2	12.1514	Inf	NA	0.00015	0.00228173	yes
115958	XLOC_029245		BAC	BAT1	12.2797	5.6655	3.24884	5.00E-05	0.00088172	yes
202671	XLOC_029245		BAC	BAT2	12.2797	4.14112	4.11027	5.00E-05	0.00088172	yes
259984	XLOC_086559		BAC	BAT2	12.3089	Inf	NA	5.00E-05	0.00088172	yes
186690	XLOC_013264		BAC	BAT2	12.3423	4.14857	2.75823	5.00E-05	0.00088172	yes
212455	XLOC_039030		BAC	BAT2	12.4814	Inf	NA	5.00E-05	0.00088172	yes
216369	XLOC_042944		BAC	BAT2	12.6932	Inf	NA	5.00E-05	0.00088172	yes
89955	XLOC_003242		BAC	BAT1	12.7369	Inf	NA	5.00E-05	0.00088172	yes
210426	XLOC_037000		BAC	BAT2	12.987	4.53691	4.39399	5.00E-05	0.00088172	yes
112289	XLOC_025576		BAC	BAT1	13.5359	Inf	NA	5.00E-05	0.00088172	yes
199002	XLOC_025576		BAC	BAT2	13.5359	Inf	NA	5.00E-05	0.00088172	yes
209056	XLOC_035630		BAC	BAT2	13.5601	Inf	NA	5.00E-05	0.00088172	yes
164569	XLOC_077857		BAC	BAT1	13.5708	5.48675	0.987981	9.00E-04	0.00969512	yes
243264	XLOC_069839		BAC	BAT2	13.6482	6.08145	2.83199	5.00E-05	0.00088172	yes
156949	XLOC_070237		BAC	BAT1	13.7646	4.91791	2.08656	0.00015	0.00228173	yes
225887	XLOC_052462		BAC	BAT2	13.796	Inf	NA	5.00E-05	0.00088172	yes
226841	XLOC_053416		BAC	BAT2	13.9639	Inf	NA	2.00E-04	0.00289343	yes
237014	XLOC_063589		BAC	BAT2	14.046	4.99326	2.6339	5.00E-05	0.00088172	yes
245097	XLOC_071672		BAC	BAT2	14.0707	4.13671	4.10755	1.00E-04	0.00161773	yes
231587	XLOC_058162		BAC	BAT2	14.1707	Inf	NA	5.00E-05	0.00088172	yes
98904	XLOC_012191		BAC	BAT1	14.2317	Inf	NA	5.00E-05	0.00088172	yes
185617	XLOC_012191		BAC	BAT2	14.2317	Inf	NA	5.00E-05	0.00088172	yes
241944	XLOC_068519		BAC	BAT2	14.302	Inf	NA	5.00E-05	0.00088172	yes
244442	XLOC_071017		BAC	BAT2	14.4088	Inf	NA	5.00E-05	0.00088172	yes
162142	XLOC_075430		BAC	BAT1	14.5296	Inf	NA	5.00E-05	0.00088172	yes
248855	XLOC_075430		BAC	BAT2	14.5296	Inf	NA	5.00E-05	0.00088172	yes
217218	XLOC_043793		BAC	BAT2	14.5493	Inf	NA	5.00E-05	0.00088172	yes
170994	XLOC_084282		BAC	BAT1	14.6174	4.47022	5.6782	5.00E-05	0.00088172	yes
216218	XLOC_042793		BAC	BAT2	14.7772	Inf	NA	5.00E-05	0.00088172	yes
147992	XLOC_061280		BAC	BAT1	14.8647	Inf	NA	5.00E-05	0.00088172	yes
173300	XLOC_086588		BAC	BAT1	14.8945	Inf	NA	5.00E-05	0.00088172	yes
137679	XLOC_050967		BAC	BAT1	14.9656	4.39564	4.21821	5.00E-05	0.00088172	yes
225510	XLOC_052085		BAC	BAT2	14.9942	4.81875	2.88321	5.00E-05	0.00088172	yes
256054	XLOC_082629		BAC	BAT2	15.0155	4.66093	4.49777	2.00E-04	0.00289343	yes
116860	XLOC_030147		BAC	BAT1	15.2218	4.22427	6.70329	5.00E-05	0.00088172	yes
203573	XLOC_030147		BAC	BAT2	15.2218	5.09313	6.95066	5.00E-05	0.00088172	yes
148787	XLOC_062075		BAC	BAT1	15.3051	4.93238	5.1329	5.00E-05	0.00088172	yes
235500	XLOC_062075		BAC	BAT2	15.3051	4.10456	5.61719	5.00E-05	0.00088172	yes
247069	XLOC_073644		BAC	BAT2	15.4663	4.78691	3.11371	0.00015	0.00228173	yes
96592	XLOC_009879		BAC	BAT1	15.5628	4.53923	5.89165	5.00E-05	0.00088172	yes
183305	XLOC_009879		BAC	BAT2	15.5628	4.73529	5.31255	5.00E-05	0.00088172	yes
217313	XLOC_043888		BAC	BAT2	15.6154	Inf	NA	1.00E-04	0.00161773	yes
154067	XLOC_067355		BAC	BAT1	15.6348	4.18791	3.90299	5.00E-05	0.00088172	yes
240780	XLOC_067355		BAC	BAT2	15.6348	4.3343	3.97151	5.00E-05	0.00088172	yes
178829	XLOC_005403		BAC	BAT2	15.7678	Inf	NA	5.00E-05	0.00088172	yes
166781	XLOC_080069		BAC	BAT1	15.8411	5.21257	5.61304	5.00E-05	0.00088172	yes
253494	XLOC_080069		BAC	BAT2	15.8411	5.57153	4.80258	2.00E-04	0.00289343	yes
215260	XLOC_041835		BAC	BAT2	15.898	Inf	NA	5.00E-05	0.00088172	yes
138558	XLOC_051846		BAC	BAT1	16.0772	4.26928	5.02225	5.00E-05	0.00088172	yes
124747	XLOC_038035		BAC	BAT1	16.0944	Inf	NA	5.00E-05	0.00088172	yes
211460	XLOC_038035		BAC	BAT2	16.0944	Inf	NA	5.00E-05	0.00088172	yes
114670	XLOC_027957		BAC	BAT1	16.0969	4.5293	5.37594	5.00E-05	0.00088172	yes
201383	XLOC_027957		BAC	BAT2	16.0969	4.35116	5.44226	5.00E-05	0.00088172	yes
115018	XLOC_028305		BAC	BAT1	16.109	4.04593	5.92142	5.00E-05	0.00088172	yes
201731	XLOC_028305		BAC	BAT2	16.109	5.04946	5.46294	5.00E-05	0.00088172	yes
95114	XLOC_008401		BAC	BAT1	16.1617	4.41239	4.55073	5.00E-05	0.00088172	yes
107841	XLOC_021128		BAC	BAT1	16.1938	4.10906	5.05856	5.00E-05	0.00088172	yes
194554	XLOC_021128		BAC	BAT2	16.1938	4.68069	5.01476	5.00E-05	0.00088172	yes
107846	XLOC_021133		BAC	BAT1	16.255	4.08183	3.81017	5.00E-05	0.00088172	yes
205838	XLOC_032412		BAC	BAT2	16.4285	Inf	NA	5.00E-05	0.00088172	yes
159464	XLOC_072752		BAC	BAT1	16.5153	4.78277	2.51938	5.00E-05	0.00088172	yes
111542	XLOC_024829		BAC	BAT1	16.5291	Inf	NA	5.00E-05	0.00088172	yes
238648	XLOC_065223		BAC	BAT2	16.7649	Inf	NA	5.00E-05	0.00088172	yes
206213	XLOC_032787		BAC	BAT2	16.8246	Inf	NA	5.00E-05	0.00088172	yes
155049	XLOC_068337		BAC	BAT1	17.13	4.23078	4.91716	5.00E-05	0.00088172	yes
212297	XLOC_038872		BAC	BAT2	17.1994	5.54863	2.02303	2.00E-04	0.00289343	yes
156237	XLOC_069525		BAC	BAT1	17.2732	4.41831	5.45111	5.00E-05	0.00088172	yes
242950	XLOC_069525		BAC	BAT2	17.2732	5.27265	4.86258	5.00E-05	0.00088172	yes
183729	XLOC_010303		BAC	BAT2	17.5237	4.48831	6.40616	5.00E-05	0.00088172	yes
116508	XLOC_029795		BAC	BAT1	17.5738	4.36436	5.82181	5.00E-05	0.00088172	yes
193998	XLOC_020572		BAC	BAT2	18.2966	4.25058	2.93779	1.00E-04	0.00161773	yes
203119	XLOC_029693		BAC	BAT2	18.4997	4.29329	5.35409	5.00E-05	0.00088172	yes
167865	XLOC_081153		BAC	BAT1	18.8635	4.38034	5.1179	5.00E-05	0.00088172	yes
254578	XLOC_081153		BAC	BAT2	18.8635	4.00239	4.83656	5.00E-05	0.00088172	yes
238489	XLOC_065064		BAC	BAT2	19.0407	Inf	NA	5.00E-05	0.00088172	yes
151776	XLOC_065064		BAC	BAT1	19.0407	4.03012	3.90489	0.00075	0.00841201	yes
160891	XLOC_074179		BAC	BAT1	19.273	4.9002	6.9997	5.00E-05	0.00088172	yes
247604	XLOC_074179		BAC	BAT2	19.273	6.30897	4.84844	5.00E-05	0.00088172	yes
187028	XLOC_013602		BAC	BAT2	19.5107	Inf	NA	5.00E-05	0.00088172	yes
214534	XLOC_041109		BAC	BAT2	19.5563	4.52458	5.47764	5.00E-05	0.00088172	yes
124745	XLOC_038033		BAC	BAT1	20.0797	Inf	NA	5.00E-05	0.00088172	yes
233285	XLOC_059860		BAC	BAT2	20.1786	4.42055	5.20144	5.00E-05	0.00088172	yes
95881	XLOC_009168		BAC	BAT1	20.2457	4.1179	4.5527	5.00E-05	0.00088172	yes
126193	XLOC_039481		BAC	BAT1	20.575	4.36282	4.63912	5.00E-05	0.00088172	yes
162442	XLOC_075730		BAC	BAT1	20.7166	4.19494	6.03191	5.00E-05	0.00088172	yes
173301	XLOC_086589		BAC	BAT1	20.9262	4.73776	4.48502	5.00E-05	0.00088172	yes
260014	XLOC_086589		BAC	BAT2	20.9262	4.44305	4.8875	5.00E-05	0.00088172	yes
147150	XLOC_060438		BAC	BAT1	21.1319	4.2358	3.33398	5.00E-05	0.00088172	yes
190023	XLOC_016597		BAC	BAT2	21.6406	Inf	NA	5.00E-05	0.00088172	yes
123945	XLOC_037233		BAC	BAT1	22.0864	5.38137	3.75143	5.00E-05	0.00088172	yes
185221	XLOC_011795		BAC	BAT2	22.2043	Inf	NA	5.00E-05	0.00088172	yes
96756	XLOC_010043		BAC	BAT1	22.5544	4.08368	3.59159	5.00E-05	0.00088172	yes
194755	XLOC_021329		BAC	BAT2	22.6375	Inf	NA	5.00E-05	0.00088172	yes
169608	XLOC_082896		BAC	BAT1	22.8036	5.98397	3.49042	5.00E-05	0.00088172	yes
118138	XLOC_031425		BAC	BAT1	22.8248	4.07938	5.26669	5.00E-05	0.00088172	yes
212619	XLOC_039194		BAC	BAT2	23.1869	Inf	NA	5.00E-05	0.00088172	yes
104672	XLOC_017959		BAC	BAT1	23.9731	4.14199	6.85604	5.00E-05	0.00088172	yes
191385	XLOC_017959		BAC	BAT2	23.9731	4.13807	6.78544	5.00E-05	0.00088172	yes
101328	XLOC_014615		BAC	BAT1	25.0538	5.33544	8.04994	5.00E-05	0.00088172	yes
188041	XLOC_014615		BAC	BAT2	25.0538	6.28237	7.45206	5.00E-05	0.00088172	yes
244557	XLOC_071132		BAC	BAT2	25.1247	4.39962	4.00054	5.00E-05	0.00088172	yes
158150	XLOC_071438		BAC	BAT1	25.6072	4.87211	4.05058	5.00E-05	0.00088172	yes
244863	XLOC_071438		BAC	BAT2	25.6072	5.24545	6.03866	5.00E-05	0.00088172	yes
235801	XLOC_062376		BAC	BAT2	25.6952	4.2733	4.6034	5.00E-05	0.00088172	yes
97541	XLOC_010828		BAC	BAT1	26.0296	4.55477	5.49868	5.00E-05	0.00088172	yes
169501	XLOC_082789		BAC	BAT1	26.5632	4.15032	6.18	5.00E-05	0.00088172	yes
166670	XLOC_079958		BAC	BAT1	26.6986	4.44273	5.62806	5.00E-05	0.00088172	yes
170810	XLOC_084098		BAC	BAT1	26.9779	4.67789	5.38218	5.00E-05	0.00088172	yes
190487	XLOC_017061		BAC	BAT2	27.5161	4.68555	6.5878	5.00E-05	0.00088172	yes
178666	XLOC_005240		BAC	BAT2	28.4088	4.09778	5.84962	5.00E-05	0.00088172	yes
134063	XLOC_047351		BAC	BAT1	29.3388	4.85626	7.49267	5.00E-05	0.00088172	yes
220776	XLOC_047351		BAC	BAT2	29.3388	5.30599	7.19812	5.00E-05	0.00088172	yes
167243	XLOC_080531		BAC	BAT1	29.9632	4.92479	5.56701	5.00E-05	0.00088172	yes
253956	XLOC_080531		BAC	BAT2	29.9632	5.56483	5.35238	2.00E-04	0.00289343	yes
166225	XLOC_079513		BAC	BAT1	30.1282	4.08679	4.78757	5.00E-05	0.00088172	yes
176116	XLOC_002690		BAC	BAT2	31.2579	4.27596	5.34983	5.00E-05	0.00088172	yes
89403	XLOC_002690		BAC	BAT1	31.2579	5.1957	5.21093	1.00E-04	0.00161773	yes
112060	XLOC_025347		BAC	BAT1	31.6592	Inf	NA	5.00E-05	0.00088172	yes
198773	XLOC_025347		BAC	BAT2	31.6592	Inf	NA	5.00E-05	0.00088172	yes
120733	XLOC_034020		BAC	BAT1	33.5839	4.61886	6.36998	5.00E-05	0.00088172	yes
207446	XLOC_034020		BAC	BAT2	33.5839	4.6158	6.67465	5.00E-05	0.00088172	yes
242023	XLOC_068598		BAC	BAT2	33.6147	Inf	NA	5.00E-05	0.00088172	yes
231567	XLOC_058142		BAC	BAT2	34.1735	5.73341	7.13219	5.00E-05	0.00088172	yes
116338	XLOC_029625		BAC	BAT1	34.2474	4.86653	7.82205	5.00E-05	0.00088172	yes
203051	XLOC_029625		BAC	BAT2	34.2474	4.43745	7.88437	5.00E-05	0.00088172	yes
212019	XLOC_038594		BAC	BAT2	34.9032	4.06292	7.28142	5.00E-05	0.00088172	yes
147382	XLOC_060670		BAC	BAT1	36.9829	Inf	NA	5.00E-05	0.00088172	yes
234095	XLOC_060670		BAC	BAT2	36.9829	Inf	NA	5.00E-05	0.00088172	yes
160876	XLOC_074164		BAC	BAT1	37.0013	4.48688	2.99819	3.00E-04	0.00404319	yes
247589	XLOC_074164		BAC	BAT2	37.0013	4.04418	2.95661	0.00065	0.00751368	yes
259634	XLOC_086209		BAC	BAT2	37.7362	4.13125	4.4263	5.00E-05	0.00088172	yes
94006	XLOC_007293		BAC	BAT1	38.1159	4.10359	7.27991	5.00E-05	0.00088172	yes
222054	XLOC_048629		BAC	BAT2	38.2644	4.67104	5.3766	5.00E-05	0.00088172	yes
96356	XLOC_009643		BAC	BAT1	38.6758	Inf	NA	5.00E-05	0.00088172	yes
183069	XLOC_009643		BAC	BAT2	38.6758	Inf	NA	5.00E-05	0.00088172	yes
97988	XLOC_011275		BAC	BAT1	38.9623	4.95511	6.54117	5.00E-05	0.00088172	yes
184701	XLOC_011275		BAC	BAT2	38.9623	5.89813	5.51114	5.00E-05	0.00088172	yes
221833	XLOC_048408		BAC	BAT2	39.1827	6.49487	6.21893	5.00E-05	0.00088172	yes
135120	XLOC_048408		BAC	BAT1	39.1827	6.64983	6.07946	0.00035	0.00458272	yes
138383	XLOC_051671		BAC	BAT1	39.8456	6.53553	7.04238	5.00E-05	0.00088172	yes
225096	XLOC_051671		BAC	BAT2	39.8456	5.7754	7.42662	5.00E-05	0.00088172	yes
144572	XLOC_057860		BAC	BAT1	39.8878	4.09864	7.99452	5.00E-05	0.00088172	yes
231285	XLOC_057860		BAC	BAT2	39.8878	5.11596	7.97642	5.00E-05	0.00088172	yes
140978	XLOC_054266		BAC	BAT1	40.0491	Inf	NA	5.00E-05	0.00088172	yes
227691	XLOC_054266		BAC	BAT2	40.0491	Inf	NA	5.00E-05	0.00088172	yes
100264	XLOC_013551		BAC	BAT1	40.2055	Inf	NA	5.00E-05	0.00088172	yes
186977	XLOC_013551		BAC	BAT2	40.2055	Inf	NA	5.00E-05	0.00088172	yes
96565	XLOC_009852		BAC	BAT1	41.6203	4.07911	4.28362	5.00E-05	0.00088172	yes
141710	XLOC_054998		BAC	BAT1	41.6813	6.37799	7.14193	5.00E-05	0.00088172	yes
95147	XLOC_008434		BAC	BAT1	42.2004	4.43043	9.62485	5.00E-05	0.00088172	yes
182369	XLOC_008943		BAC	BAT2	43.2754	4.60374	5.65371	5.00E-05	0.00088172	yes
253712	XLOC_080287		BAC	BAT2	43.3939	4.75609	4.70374	5.00E-05	0.00088172	yes
193067	XLOC_019641		BAC	BAT2	43.9544	4.09986	1.70335	0.00015	0.00228173	yes
245858	XLOC_072433		BAC	BAT2	44.4676	Inf	NA	5.00E-05	0.00088172	yes
208448	XLOC_035022		BAC	BAT2	45.3493	4.43934	5.86517	5.00E-05	0.00088172	yes
159226	XLOC_072514		BAC	BAT1	45.5538	5.37406	2.56176	0.00025	0.00348029	yes
245939	XLOC_072514		BAC	BAT2	45.5538	9.61978	0.876808	6.00E-04	0.00705683	yes
98196	XLOC_011483		BAC	BAT1	45.7093	4.26727	5.47521	5.00E-05	0.00088172	yes
184723	XLOC_011297		BAC	BAT2	48.5965	5.1628	8.17324	5.00E-05	0.00088172	yes
169679	XLOC_082967		BAC	BAT1	49.2576	4.66833	8.49117	5.00E-05	0.00088172	yes
256392	XLOC_082967		BAC	BAT2	49.2576	4.89471	7.39689	5.00E-05	0.00088172	yes
102528	XLOC_015815		BAC	BAT1	51.1155	4.62328	5.36232	5.00E-05	0.00088172	yes
98543	XLOC_011830		BAC	BAT1	51.9039	4.34682	4.09177	5.00E-05	0.00088172	yes
117535	XLOC_030822		BAC	BAT1	52.2141	4.07691	4.88571	5.00E-05	0.00088172	yes
172385	XLOC_085673		BAC	BAT1	52.6513	4.7317	7.27076	5.00E-05	0.00088172	yes
125939	XLOC_039227		BAC	BAT1	53.3335	6.33206	6.03007	5.00E-05	0.00088172	yes
227798	XLOC_054373		BAC	BAT2	53.9271	4.35499	7.02412	5.00E-05	0.00088172	yes
257264	XLOC_083839		BAC	BAT2	54.5962	6.88919	6.13366	0.00075	0.00841201	yes
198584	XLOC_025158		BAC	BAT2	55.049	Inf	NA	5.00E-05	0.00088172	yes
172184	XLOC_085472		BAC	BAT1	55.3248	4.38609	6.69308	5.00E-05	0.00088172	yes
258897	XLOC_085472		BAC	BAT2	55.3248	6.81792	6.11682	0.00075	0.00841201	yes
121892	XLOC_035179		BAC	BAT1	55.4856	4.40158	7.70431	5.00E-05	0.00088172	yes
148929	XLOC_062217		BAC	BAT1	55.5647	4.34144	4.52163	5.00E-05	0.00088172	yes
235642	XLOC_062217		BAC	BAT2	55.5647	7.34303	3.25249	5.00E-05	0.00088172	yes
208452	XLOC_035026		BAC	BAT2	56.8278	4.79359	5.84678	5.00E-05	0.00088172	yes
121739	XLOC_035026		BAC	BAT1	56.8278	6.41	4.9488	2.00E-04	0.00289343	yes
171737	XLOC_085025		BAC	BAT1	58.1509	4.6261	7.5368	5.00E-05	0.00088172	yes
258450	XLOC_085025		BAC	BAT2	58.1509	6.05494	6.99523	5.00E-05	0.00088172	yes
203244	XLOC_029818		BAC	BAT2	58.5232	7.88009	6.81719	0.00015	0.00228173	yes
150132	XLOC_063420		BAC	BAT1	58.6752	4.35276	5.20994	5.00E-05	0.00088172	yes
142598	XLOC_055886		BAC	BAT1	59.0697	4.79522	10.0194	5.00E-05	0.00088172	yes
229311	XLOC_055886		BAC	BAT2	59.0697	4.99585	10.0735	5.00E-05	0.00088172	yes
170750	XLOC_084038		BAC	BAT1	60.075	6.63957	6.05889	0.00085	0.00927157	yes
154846	XLOC_068134		BAC	BAT1	61.3399	4.83628	4.01055	5.00E-05	0.00088172	yes
241559	XLOC_068134		BAC	BAT2	61.3399	6.61533	4.43531	5.00E-05	0.00088172	yes
192808	XLOC_019382		BAC	BAT2	61.4371	Inf	NA	5.00E-05	0.00088172	yes
103311	XLOC_016598		BAC	BAT1	64.1717	6.28206	8.54857	5.00E-05	0.00088172	yes
190024	XLOC_016598		BAC	BAT2	64.1717	5.84512	8.3551	5.00E-05	0.00088172	yes
122400	XLOC_035687		BAC	BAT1	65.7372	Inf	NA	5.00E-05	0.00088172	yes
209113	XLOC_035687		BAC	BAT2	65.7372	Inf	NA	5.00E-05	0.00088172	yes
188964	XLOC_015538		BAC	BAT2	68.325	4.15979	5.79609	5.00E-05	0.00088172	yes
135898	XLOC_049186		BAC	BAT1	71.0015	5.06448	7.23436	5.00E-05	0.00088172	yes
197184	XLOC_023758		BAC	BAT2	72.9886	Inf	NA	5.00E-05	0.00088172	yes
98713	XLOC_012000		BAC	BAT1	74.0489	4.51963	7.06029	5.00E-05	0.00088172	yes
185426	XLOC_012000		BAC	BAT2	74.0489	4.26557	7.55107	5.00E-05	0.00088172	yes
122944	XLOC_036231		BAC	BAT1	74.4852	4.78159	3.92007	5.00E-05	0.00088172	yes
141918	XLOC_055206		BAC	BAT1	74.7018	7.31078	4.77877	2.00E-04	0.00289343	yes
243329	XLOC_069904		BAC	BAT2	75.2642	4.11842	6.15135	5.00E-05	0.00088172	yes
192166	XLOC_018740		BAC	BAT2	75.4053	Inf	NA	5.00E-05	0.00088172	yes
127943	XLOC_041231		BAC	BAT1	75.7512	4.41273	3.76685	5.00E-05	0.00088172	yes
169430	XLOC_082718		BAC	BAT1	76.9289	6.22889	6.00852	5.00E-05	0.00088172	yes
256143	XLOC_082718		BAC	BAT2	76.9289	6.42057	2.97882	5.00E-05	0.00088172	yes
193459	XLOC_020033		BAC	BAT2	79.8146	Inf	NA	5.00E-05	0.00088172	yes
88914	XLOC_002201		BAC	BAT1	81.551	5.24464	4.76069	5.00E-05	0.00088172	yes
175627	XLOC_002201		BAC	BAT2	81.551	4.6602	3.41393	5.00E-05	0.00088172	yes
209701	XLOC_036275		BAC	BAT2	84.5752	5.44675	6.90981	5.00E-05	0.00088172	yes
202630	XLOC_029204		BAC	BAT2	85.3906	Inf	NA	1.00E-04	0.00161773	yes
96763	XLOC_010050		BAC	BAT1	87.329	4.09955	6.50354	5.00E-05	0.00088172	yes
183476	XLOC_010050		BAC	BAT2	87.329	4.90321	7.9004	5.00E-05	0.00088172	yes
111123	XLOC_024410		BAC	BAT1	87.5821	Inf	NA	5.00E-05	0.00088172	yes
197836	XLOC_024410		BAC	BAT2	87.5821	Inf	NA	5.00E-05	0.00088172	yes
104104	XLOC_017391		BAC	BAT1	87.6919	6.66229	3.62916	5.00E-05	0.00088172	yes
143585	XLOC_056873		BAC	BAT1	88.2258	4.7742	9.24226	5.00E-05	0.00088172	yes
230298	XLOC_056873		BAC	BAT2	88.2258	5.55423	8.46275	5.00E-05	0.00088172	yes
259799	XLOC_086374		BAC	BAT2	89.0168	4.98685	4.63478	5.00E-05	0.00088172	yes
171282	XLOC_084570		BAC	BAT1	91.7446	4.30017	8.74003	5.00E-05	0.00088172	yes
257995	XLOC_084570		BAC	BAT2	91.7446	5.00765	9.6886	5.00E-05	0.00088172	yes
117665	XLOC_030952		BAC	BAT1	95.7674	4.45199	9.69001	5.00E-05	0.00088172	yes
204378	XLOC_030952		BAC	BAT2	95.7674	5.08856	9.25857	5.00E-05	0.00088172	yes
116624	XLOC_029911		BAC	BAT1	95.8474	5.26737	9.15533	5.00E-05	0.00088172	yes
203337	XLOC_029911		BAC	BAT2	95.8474	4.43817	8.39455	5.00E-05	0.00088172	yes
191180	XLOC_017754		BAC	BAT2	96.749	4.54575	9.22307	5.00E-05	0.00088172	yes
118151	XLOC_031438		BAC	BAT1	96.7908	5.06966	7.98794	5.00E-05	0.00088172	yes
204864	XLOC_031438		BAC	BAT2	96.7908	5.7489	7.80942	5.00E-05	0.00088172	yes
211554	XLOC_038129		BAC	BAT2	97.1934	4.34917	8.34085	5.00E-05	0.00088172	yes
89036	XLOC_002323		BAC	BAT1	101.869	4.08548	3.34041	5.00E-05	0.00088172	yes
175749	XLOC_002323		BAC	BAT2	101.869	4.21751	4.70552	5.00E-05	0.00088172	yes
131797	XLOC_045085		BAC	BAT1	103.021	5.69591	9.72205	5.00E-05	0.00088172	yes
218510	XLOC_045085		BAC	BAT2	103.021	5.53183	9.70605	5.00E-05	0.00088172	yes
148503	XLOC_061791		BAC	BAT1	105.001	4.02614	5.42898	5.00E-05	0.00088172	yes
235216	XLOC_061791		BAC	BAT2	105.001	4.67997	6.7119	5.00E-05	0.00088172	yes
216871	XLOC_043446		BAC	BAT2	105.03	4.65213	5.36236	5.00E-05	0.00088172	yes
146737	XLOC_060025		BAC	BAT1	106.605	4.72123	7.14538	5.00E-05	0.00088172	yes
233450	XLOC_060025		BAC	BAT2	106.605	4.56558	6.9216	5.00E-05	0.00088172	yes
172933	XLOC_086221		BAC	BAT1	107.234	4.0131	7.31567	5.00E-05	0.00088172	yes
259646	XLOC_086221		BAC	BAT2	107.234	6.32839	6.71301	5.00E-05	0.00088172	yes
247549	XLOC_074124		BAC	BAT2	111.063	5.0488	6.98056	5.00E-05	0.00088172	yes
132377	XLOC_045665		BAC	BAT1	111.95	5.32154	7.87743	5.00E-05	0.00088172	yes
219090	XLOC_045665		BAC	BAT2	111.95	5.4461	9.58345	5.00E-05	0.00088172	yes
124929	XLOC_038217		BAC	BAT1	113.87	6.80728	8.28264	5.00E-05	0.00088172	yes
211642	XLOC_038217		BAC	BAT2	113.87	6.74263	8.16578	5.00E-05	0.00088172	yes
154140	XLOC_067428		BAC	BAT1	116.917	5.53558	11.6147	5.00E-05	0.00088172	yes
240853	XLOC_067428		BAC	BAT2	116.917	6.42947	11.0953	5.00E-05	0.00088172	yes
156156	XLOC_069444		BAC	BAT1	117.222	7.13867	8.22852	5.00E-05	0.00088172	yes
242869	XLOC_069444		BAC	BAT2	117.222	7.29757	7.94369	5.00E-05	0.00088172	yes
183180	XLOC_009754		BAC	BAT2	120.399	5.14614	10.0118	5.00E-05	0.00088172	yes
134768	XLOC_048056		BAC	BAT1	127.798	6.63333	6.85059	5.00E-05	0.00088172	yes
154572	XLOC_067860		BAC	BAT1	127.982	4.76565	7.91859	5.00E-05	0.00088172	yes
149830	XLOC_063118		BAC	BAT1	130.715	4.34239	6.41081	5.00E-05	0.00088172	yes
236543	XLOC_063118		BAC	BAT2	130.715	4.19284	6.23515	5.00E-05	0.00088172	yes
138365	XLOC_051653		BAC	BAT1	139.314	4.36543	9.78755	5.00E-05	0.00088172	yes
225078	XLOC_051653		BAC	BAT2	139.314	4.22211	9.68984	5.00E-05	0.00088172	yes
239984	XLOC_066559		BAC	BAT2	140.348	4.40815	2.7094	0.00015	0.00228173	yes
90844	XLOC_004131		BAC	BAT1	152.66	4.37729	8.88451	5.00E-05	0.00088172	yes
177557	XLOC_004131		BAC	BAT2	152.66	4.18067	8.81416	5.00E-05	0.00088172	yes
172367	XLOC_085655		BAC	BAT1	153.774	4.11652	9.06602	5.00E-05	0.00088172	yes
259080	XLOC_085655		BAC	BAT2	153.774	5.40633	9.62678	5.00E-05	0.00088172	yes
87942	XLOC_001229		BAC	BAT1	154.887	5.30769	2.89297	5.00E-05	0.00088172	yes
174655	XLOC_001229		BAC	BAT2	154.887	4.70834	1.95438	5.00E-05	0.00088172	yes
97193	XLOC_010480		BAC	BAT1	155.703	4.3362	6.04207	5.00E-05	0.00088172	yes
174676	XLOC_001250		BAC	BAT2	155.88	Inf	NA	8.00E-04	0.00885049	yes
96790	XLOC_010077		BAC	BAT1	174.274	4.37301	4.61752	5.00E-05	0.00088172	yes
183503	XLOC_010077		BAC	BAT2	174.274	6.98843	6.9974	5.00E-05	0.00088172	yes
98437	XLOC_011724		BAC	BAT1	181.155	6.47848	4.64054	5.00E-05	0.00088172	yes
137544	XLOC_050832		BAC	BAT1	200.291	4.93933	8.9935	5.00E-05	0.00088172	yes
93817	XLOC_007104		BAC	BAT1	205.516	4.4994	8.51933	5.00E-05	0.00088172	yes
180530	XLOC_007104		BAC	BAT2	205.516	4.47184	7.97641	5.00E-05	0.00088172	yes
158241	XLOC_071529		BAC	BAT1	209.817	7.44346	10.8876	5.00E-05	0.00088172	yes
244954	XLOC_071529		BAC	BAT2	209.817	6.97224	11.2788	5.00E-05	0.00088172	yes
93126	XLOC_006413		BAC	BAT1	223.634	5.98364	2.57174	5.00E-05	0.00088172	yes
179839	XLOC_006413		BAC	BAT2	223.634	5.66371	6.77587	5.00E-05	0.00088172	yes
147459	XLOC_060747		BAC	BAT1	224.696	5.82611	9.05933	5.00E-05	0.00088172	yes
133481	XLOC_046769		BAC	BAT1	233.409	5.77398	11.0316	5.00E-05	0.00088172	yes
220194	XLOC_046769		BAC	BAT2	233.409	6.01363	11.1143	5.00E-05	0.00088172	yes
147149	XLOC_060437		BAC	BAT1	249.654	6.16837	8.73661	5.00E-05	0.00088172	yes
215483	XLOC_042058		BAC	BAT2	264.915	4.53636	7.58403	5.00E-05	0.00088172	yes
166838	XLOC_080126		BAC	BAT1	319.394	5.99448	10.0359	5.00E-05	0.00088172	yes
253551	XLOC_080126		BAC	BAT2	319.394	8.70454	10.8917	5.00E-05	0.00088172	yes
229114	XLOC_055689		BAC	BAT2	327.231	4.38898	4.92402	5.00E-05	0.00088172	yes
103313	XLOC_016600		BAC	BAT1	343.822	6.04915	10.9346	5.00E-05	0.00088172	yes
190026	XLOC_016600		BAC	BAT2	343.822	5.38615	8.91482	5.00E-05	0.00088172	yes
241058	XLOC_067633		BAC	BAT2	375.378	4.03925	8.94949	5.00E-05	0.00088172	yes
168230	XLOC_081518		BAC	BAT1	394.691	4.98333	9.99361	5.00E-05	0.00088172	yes
254943	XLOC_081518		BAC	BAT2	394.691	4.69229	8.8912	5.00E-05	0.00088172	yes
103238	XLOC_016525		BAC	BAT1	410.841	6.67612	6.88289	5.00E-05	0.00088172	yes
189951	XLOC_016525		BAC	BAT2	410.841	6.62441	7.48557	5.00E-05	0.00088172	yes
160830	XLOC_074118		BAC	BAT1	471.61	5.53527	10.3706	5.00E-05	0.00088172	yes
247543	XLOC_074118		BAC	BAT2	471.61	7.01194	11.2745	5.00E-05	0.00088172	yes
114337	XLOC_027624		BAC	BAT1	492.003	9.24321	12.1871	5.00E-05	0.00088172	yes
201050	XLOC_027624		BAC	BAT2	492.003	9.51417	12.3021	5.00E-05	0.00088172	yes
110168	XLOC_023455		BAC	BAT1	518.022	4.24932	5.93454	5.00E-05	0.00088172	yes
146004	XLOC_059292		BAC	BAT1	597.924	4.29818	5.27458	5.00E-05	0.00088172	yes
232717	XLOC_059292		BAC	BAT2	597.924	5.05954	4.64122	5.00E-05	0.00088172	yes
114547	XLOC_027834		BAC	BAT1	734.004	4.15918	7.50908	5.00E-05	0.00088172	yes
201260	XLOC_027834		BAC	BAT2	734.004	4.35488	8.21319	5.00E-05	0.00088172	yes
160018	XLOC_073306		BAC	BAT1	810.612	4.71674	4.7516	5.00E-05	0.00088172	yes
246731	XLOC_073306		BAC	BAT2	810.612	4.69707	6.22112	5.00E-05	0.00088172	yes
108583	XLOC_021870		BAC	BAT1	829.183	5.10387	7.59738	5.00E-05	0.00088172	yes
195296	XLOC_021870		BAC	BAT2	829.183	5.45398	8.14197	5.00E-05	0.00088172	yes
94075	XLOC_007362		BAC	BAT1	902.769	8.86912	10.9318	5.00E-05	0.00088172	yes
180788	XLOC_007362		BAC	BAT2	902.769	9.34146	10.4872	5.00E-05	0.00088172	yes
229325	XLOC_055900		BAC	BAT2	1027.04	5.16082	8.59949	5.00E-05	0.00088172	yes
164376	XLOC_077664		BAC	BAT1	1042.69	6.0052	7.77323	5.00E-05	0.00088172	yes
251089	XLOC_077664		BAC	BAT2	1042.69	5.327	4.35327	5.00E-05	0.00088172	yes
104941	XLOC_018228		BAC	BAT1	1168.72	5.64788	8.15492	5.00E-05	0.00088172	yes
191654	XLOC_018228		BAC	BAT2	1168.72	5.09064	6.21914	5.00E-05	0.00088172	yes
218696	XLOC_045271		BAC	BAT2	1418.81	Inf	NA	3.00E-04	0.00404319	yes
113026	XLOC_026313		BAC	BAT1	1539.79	4.19131	4.1059	5.00E-05	0.00088172	yes
199739	XLOC_026313		BAC	BAT2	1539.79	4.12103	4.08223	5.00E-05	0.00088172	yes
157731	XLOC_071019		BAC	BAT1	1647.46	6.96202	13.7069	5.00E-05	0.00088172	yes
244444	XLOC_071019		BAC	BAT2	1647.46	7.5999	14.5287	5.00E-05	0.00088172	yes
113259	XLOC_026546		BAC	BAT1	1754.1	10.7979	11.2854	5.00E-05	0.00088172	yes
102252	XLOC_015539		BAC	BAT1	4073.01	6.82105	14.4723	5.00E-05	0.00088172	yes
188965	XLOC_015539		BAC	BAT2	4073.01	7.32977	15.3492	5.00E-05	0.00088172	yes
