# Supplementary material for: Physio-Biochemical Integrators and Transcriptome Analysis Reveal Nano-Elicitation Associated Response during Dendrocalamus asper (Schult. and Schult. F.) Backer ex K. Heyne Micropropagation
Source: Genes (Basel). 2023 Aug 29;14(9):1725. doi: 10.3390/genes14091725 (PMC10530697; doi:10.3390/genes14091725)
Supplement: Supplementary file 1 [file genes-14-01725-s001.zip › Supplementary Table S5.csv]

	gene_id	sample_1	sample_2	value_1	value_2	log2_fold_change	test_stat	p_value	q_value	significant
1044	XLOC_001044	BAT2	BAT1	2.38339	0	#NAME?	NA	0.00015	0.00228173	yes
1205	XLOC_001205	BAT2	BAT1	5.99863	0	#NAME?	NA	5.00E-05	0.00088172	yes
1307	XLOC_001307	BAT2	BAT1	4.96526	0	#NAME?	NA	0.00045	0.00559894	yes
4792	XLOC_004792	BAT2	BAT1	2.37076	0	#NAME?	NA	0.00055	0.00658131	yes
5656	XLOC_005656	BAT2	BAT1	5.14293	0	#NAME?	NA	5.00E-05	0.00088172	yes
6629	XLOC_006629	BAT2	BAT1	1.79139	0	#NAME?	NA	5.00E-05	0.00088172	yes
7646	XLOC_007646	BAT2	BAT1	9.0442	0	#NAME?	NA	5.00E-05	0.00088172	yes
9559	XLOC_009559	BAT2	BAT1	1.71204	0	#NAME?	NA	5.00E-05	0.00088172	yes
10811	XLOC_010811	BAT2	BAT1	3.68198	0	#NAME?	NA	7.00E-04	0.00797353	yes
11795	XLOC_011795	BAT2	BAT1	1.65893	0	#NAME?	NA	0.00015	0.00228173	yes
11950	XLOC_011950	BAT2	BAT1	2.08406	0	#NAME?	NA	5.00E-05	0.00088172	yes
13875	XLOC_013875	BAT2	BAT1	1.51447	0	#NAME?	NA	0.00045	0.00559894	yes
13882	XLOC_013882	BAT2	BAT1	2.12938	0	#NAME?	NA	0.00025	0.00348029	yes
15885	XLOC_015885	BAT2	BAT1	4.44986	0	#NAME?	NA	5.00E-05	0.00088172	yes
16247	XLOC_016247	BAT2	BAT1	2.64952	0	#NAME?	NA	5.00E-05	0.00088172	yes
17081	XLOC_017081	BAT2	BAT1	2.66681	0	#NAME?	NA	5.00E-05	0.00088172	yes
17094	XLOC_017094	BAT2	BAT1	2.72561	0	#NAME?	NA	0.00045	0.00559894	yes
17545	XLOC_017545	BAT2	BAT1	12.2116	0	#NAME?	NA	0.00015	0.00228173	yes
18696	XLOC_018696	BAT2	BAT1	2.92002	0	#NAME?	NA	0.00055	0.00658131	yes
18854	XLOC_018854	BAT2	BAT1	8.67807	0	#NAME?	NA	5.00E-05	0.00088172	yes
19517	XLOC_019517	BAT2	BAT1	4.11752	0	#NAME?	NA	0.00035	0.00458272	yes
19608	XLOC_019608	BAT2	BAT1	12.2573	0	#NAME?	NA	0.00035	0.00458272	yes
21970	XLOC_021970	BAT2	BAT1	112.368	4.33742	#NAME?	-0.946502	5.00E-05	0.00088172	yes
22183	XLOC_022183	BAT2	BAT1	1.82246	0	#NAME?	NA	5.00E-05	0.00088172	yes
22448	XLOC_022448	BAT2	BAT1	1.81087	0	#NAME?	NA	5.00E-05	0.00088172	yes
22775	XLOC_022775	BAT2	BAT1	2.52741	0	#NAME?	NA	1.00E-04	0.00161773	yes
23805	XLOC_023805	BAT2	BAT1	4.9188	0	#NAME?	NA	5.00E-05	0.00088172	yes
24185	XLOC_024185	BAT2	BAT1	1.6189	0	#NAME?	NA	0.00085	0.00927157	yes
24345	XLOC_024345	BAT2	BAT1	1.51397	0	#NAME?	NA	5.00E-05	0.00088172	yes
26728	XLOC_026728	BAT2	BAT1	2.01406	0	#NAME?	NA	5.00E-05	0.00088172	yes
27286	XLOC_027286	BAT2	BAT1	78.2859	0	#NAME?	NA	5.00E-05	0.00088172	yes
27340	XLOC_027340	BAT2	BAT1	6.75637	0	#NAME?	NA	5.00E-05	0.00088172	yes
28729	XLOC_028729	BAT2	BAT1	6.63859	0	#NAME?	NA	5.00E-05	0.00088172	yes
29421	XLOC_029421	BAT2	BAT1	2.77621	0	#NAME?	NA	5.00E-05	0.00088172	yes
30109	XLOC_030109	BAT2	BAT1	3.14859	0	#NAME?	NA	8.00E-04	0.00885049	yes
33422	XLOC_033422	BAT2	BAT1	1.82706	0	#NAME?	NA	5.00E-05	0.00088172	yes
33868	XLOC_033868	BAT2	BAT1	1.90677	0	#NAME?	NA	4.00E-04	0.00510079	yes
34480	XLOC_034480	BAT2	BAT1	2.05099	0	#NAME?	NA	0.00025	0.00348029	yes
35106	XLOC_035106	BAT2	BAT1	2.06548	0	#NAME?	NA	5.00E-05	0.00088172	yes
36566	XLOC_036566	BAT2	BAT1	1.96163	0	#NAME?	NA	5.00E-05	0.00088172	yes
36571	XLOC_036571	BAT2	BAT1	3.32259	0	#NAME?	NA	5.00E-05	0.00088172	yes
38662	XLOC_038663	BAT2	BAT1	2.35856	0	#NAME?	NA	6.00E-04	0.00705683	yes
39695	XLOC_039696	BAT2	BAT1	3.11258	0	#NAME?	NA	0.00015	0.00228173	yes
40071	XLOC_040072	BAT2	BAT1	2.30801	0	#NAME?	NA	5.00E-05	0.00088172	yes
40228	XLOC_040229	BAT2	BAT1	4.41082	0	#NAME?	NA	5.00E-05	0.00088172	yes
40516	XLOC_040517	BAT2	BAT1	5.77897	0	#NAME?	NA	5.00E-05	0.00088172	yes
40598	XLOC_040599	BAT2	BAT1	1.96011	0	#NAME?	NA	1.00E-04	0.00161773	yes
41071	XLOC_041072	BAT2	BAT1	2.47402	0	#NAME?	NA	5.00E-05	0.00088172	yes
41513	XLOC_041514	BAT2	BAT1	3.47266	0	#NAME?	NA	5.00E-05	0.00088172	yes
41564	XLOC_041565	BAT2	BAT1	2.24035	0	#NAME?	NA	5.00E-05	0.00088172	yes
41949	XLOC_041950	BAT2	BAT1	3.21943	0	#NAME?	NA	5.00E-05	0.00088172	yes
41957	XLOC_041958	BAT2	BAT1	2.81749	0.0759099	#NAME?	-0.627405	5.00E-05	0.00088172	yes
42569	XLOC_042570	BAT2	BAT1	6.92928	0	#NAME?	NA	5.00E-05	0.00088172	yes
42685	XLOC_042686	BAT2	BAT1	9.07623	0	#NAME?	NA	5.00E-05	0.00088172	yes
43161	XLOC_043162	BAT2	BAT1	6.20987	0	#NAME?	NA	5.00E-05	0.00088172	yes
43902	XLOC_043903	BAT2	BAT1	4.6795	0	#NAME?	NA	5.00E-05	0.00088172	yes
45229	XLOC_045230	BAT2	BAT1	3.75674	0	#NAME?	NA	1.00E-04	0.00161773	yes
45950	XLOC_045951	BAT2	BAT1	4.48349	0	#NAME?	NA	0.00085	0.00927157	yes
46020	XLOC_046021	BAT2	BAT1	2.86801	0	#NAME?	NA	6.00E-04	0.00705683	yes
46263	XLOC_046264	BAT2	BAT1	2.40247	0	#NAME?	NA	5.00E-05	0.00088172	yes
46341	XLOC_046342	BAT2	BAT1	2.34757	0	#NAME?	NA	0.00075	0.00841201	yes
47057	XLOC_047058	BAT2	BAT1	3.30966	0	#NAME?	NA	5.00E-05	0.00088172	yes
47353	XLOC_047354	BAT2	BAT1	3.59255	0	#NAME?	NA	5.00E-05	0.00088172	yes
47743	XLOC_047744	BAT2	BAT1	4.05466	0	#NAME?	NA	0.00015	0.00228173	yes
48869	XLOC_048870	BAT2	BAT1	3.11089	0	#NAME?	NA	5.00E-04	0.00609993	yes
48891	XLOC_048892	BAT2	BAT1	1.48498	0	#NAME?	NA	0.00015	0.00228173	yes
50074	XLOC_050075	BAT2	BAT1	3.12309	0	#NAME?	NA	0.00085	0.00927157	yes
50582	XLOC_050583	BAT2	BAT1	8.67116	0.490211	#NAME?	-3.68275	1.00E-04	0.00161773	yes
50926	XLOC_050927	BAT2	BAT1	1.93164	0	#NAME?	NA	5.00E-05	0.00088172	yes
51361	XLOC_051362	BAT2	BAT1	1.76439	0	#NAME?	NA	5.00E-05	0.00088172	yes
51466	XLOC_051467	BAT2	BAT1	4.8118	0	#NAME?	NA	5.00E-05	0.00088172	yes
51600	XLOC_051601	BAT2	BAT1	57.4128	0.904957	#NAME?	-6.38442	5.00E-05	0.00088172	yes
52154	XLOC_052155	BAT2	BAT1	121.429	0	#NAME?	NA	4.00E-04	0.00510079	yes
52495	XLOC_052496	BAT2	BAT1	1.64653	0	#NAME?	NA	0.00025	0.00348029	yes
52733	XLOC_052734	BAT2	BAT1	72.7903	1.72262	#NAME?	-6.69453	5.00E-05	0.00088172	yes
52850	XLOC_052851	BAT2	BAT1	3.23222	0	#NAME?	NA	5.00E-05	0.00088172	yes
53504	XLOC_053505	BAT2	BAT1	5.20769	0	#NAME?	NA	5.00E-05	0.00088172	yes
53886	XLOC_053887	BAT2	BAT1	15.6585	0.818321	#NAME?	-2.84351	5.00E-05	0.00088172	yes
54115	XLOC_054116	BAT2	BAT1	1.44845	0	#NAME?	NA	0.00075	0.00841201	yes
54726	XLOC_054727	BAT2	BAT1	13.1513	0	#NAME?	NA	5.00E-05	0.00088172	yes
54728	XLOC_054729	BAT2	BAT1	13.4035	0	#NAME?	NA	5.00E-05	0.00088172	yes
58461	XLOC_058462	BAT2	BAT1	3.5332	0	#NAME?	NA	2.00E-04	0.00289343	yes
58928	XLOC_058929	BAT2	BAT1	3.63621	0	#NAME?	NA	4.00E-04	0.00510079	yes
60859	XLOC_060860	BAT2	BAT1	3.19882	0	#NAME?	NA	5.00E-05	0.00088172	yes
61091	XLOC_061092	BAT2	BAT1	2.18816	0	#NAME?	NA	5.00E-05	0.00088172	yes
61346	XLOC_061347	BAT2	BAT1	2.8146	0	#NAME?	NA	5.00E-05	0.00088172	yes
61638	XLOC_061639	BAT2	BAT1	6.95114	0	#NAME?	NA	0.00015	0.00228173	yes
62665	XLOC_062666	BAT2	BAT1	1.75045	0	#NAME?	NA	5.00E-05	0.00088172	yes
62964	XLOC_062965	BAT2	BAT1	3.8145	0	#NAME?	NA	0.00035	0.00458272	yes
63060	XLOC_063061	BAT2	BAT1	4.97736	0	#NAME?	NA	7.00E-04	0.00797353	yes
65109	XLOC_065110	BAT2	BAT1	1.81541	0	#NAME?	NA	2.00E-04	0.00289343	yes
65499	XLOC_065500	BAT2	BAT1	4.61082	0	#NAME?	NA	5.00E-05	0.00088172	yes
68768	XLOC_068769	BAT2	BAT1	5.49437	0	#NAME?	NA	0.00035	0.00458272	yes
68995	XLOC_068996	BAT2	BAT1	1.80847	0	#NAME?	NA	0.00025	0.00348029	yes
69024	XLOC_069025	BAT2	BAT1	19.2882	0	#NAME?	NA	5.00E-05	0.00088172	yes
69642	XLOC_069643	BAT2	BAT1	5.01137	0	#NAME?	NA	5.00E-05	0.00088172	yes
69703	XLOC_069704	BAT2	BAT1	1.76151	0	#NAME?	NA	5.00E-05	0.00088172	yes
71456	XLOC_071457	BAT2	BAT1	4.64199	0	#NAME?	NA	5.00E-05	0.00088172	yes
71538	XLOC_071539	BAT2	BAT1	2.86	0	#NAME?	NA	5.00E-05	0.00088172	yes
72809	XLOC_072810	BAT2	BAT1	1.50101	0	#NAME?	NA	1.00E-04	0.00161773	yes
73513	XLOC_073514	BAT2	BAT1	3.38152	0	#NAME?	NA	5.00E-05	0.00088172	yes
74315	XLOC_074316	BAT2	BAT1	1.77679	0	#NAME?	NA	1.00E-04	0.00161773	yes
74413	XLOC_074414	BAT2	BAT1	3.03836	0	#NAME?	NA	5.00E-05	0.00088172	yes
75411	XLOC_075412	BAT2	BAT1	2.11073	0	#NAME?	NA	5.00E-05	0.00088172	yes
77765	XLOC_077766	BAT2	BAT1	2.15451	0	#NAME?	NA	5.00E-05	0.00088172	yes
78023	XLOC_078024	BAT2	BAT1	2.24117	0	#NAME?	NA	5.00E-05	0.00088172	yes
79282	XLOC_079283	BAT2	BAT1	3.02912	0	#NAME?	NA	0.00025	0.00348029	yes
80969	XLOC_080970	BAT2	BAT1	1.92873	0	#NAME?	NA	0.00015	0.00228173	yes
83413	XLOC_083414	BAT2	BAT1	3.70315	0	#NAME?	NA	2.00E-04	0.00289343	yes
83794	XLOC_083795	BAT2	BAT1	2.72924	0	#NAME?	NA	5.00E-05	0.00088172	yes
84441	XLOC_084442	BAT2	BAT1	15.6643	0	#NAME?	NA	5.00E-05	0.00088172	yes
85541	XLOC_085542	BAT2	BAT1	7.15391	0.0464054	#NAME?	-0.511115	5.00E-05	0.00088172	yes
86303	XLOC_086304	BAT2	BAT1	2.0881	0	#NAME?	NA	5.00E-05	0.00088172	yes
86625	XLOC_086626	BAT2	BAT1	2.21253	0	#NAME?	NA	5.00E-05	0.00088172	yes
86748	XLOC_000035	BAC	BAT1	13.0311	0.428442	#NAME?	-4.28268	7.00E-04	0.00797353	yes
86773	XLOC_000060	BAC	BAT1	1.83178	0	#NAME?	NA	5.00E-05	0.00088172	yes
87132	XLOC_000419	BAC	BAT1	24.9507	1.09423	#NAME?	-3.43707	5.00E-05	0.00088172	yes
87958	XLOC_001245	BAC	BAT1	2.16057	0	#NAME?	NA	0.00045	0.00559894	yes
88335	XLOC_001622	BAC	BAT1	10.5533	0	#NAME?	NA	5.00E-05	0.00088172	yes
88392	XLOC_001679	BAC	BAT1	22.3418	0	#NAME?	NA	5.00E-05	0.00088172	yes
88975	XLOC_002262	BAC	BAT1	6.80575	0	#NAME?	NA	5.00E-05	0.00088172	yes
89456	XLOC_002743	BAC	BAT1	149.82	7.10216	#NAME?	-2.90365	5.00E-05	0.00088172	yes
91264	XLOC_004551	BAC	BAT1	5.47583	0	#NAME?	NA	5.00E-05	0.00088172	yes
91758	XLOC_005045	BAC	BAT1	2.54606	0	#NAME?	NA	5.00E-05	0.00088172	yes
92182	XLOC_005469	BAC	BAT1	8.82113	0.516515	#NAME?	-4.54495	5.00E-05	0.00088172	yes
92324	XLOC_005611	BAC	BAT1	43.9616	1.99147	#NAME?	-7.76757	5.00E-05	0.00088172	yes
93057	XLOC_006344	BAC	BAT1	549.855	34.0993	#NAME?	-3.57292	5.00E-05	0.00088172	yes
93487	XLOC_006774	BAC	BAT1	1.75417	0	#NAME?	NA	5.00E-05	0.00088172	yes
94011	XLOC_007298	BAC	BAT1	1.60119	0	#NAME?	NA	5.00E-05	0.00088172	yes
94184	XLOC_007471	BAC	BAT1	30.5755	0	#NAME?	NA	0.00025	0.00348029	yes
95215	XLOC_008502	BAC	BAT1	8.93279	0	#NAME?	NA	5.00E-05	0.00088172	yes
95401	XLOC_008688	BAC	BAT1	2.84668	0	#NAME?	NA	5.00E-05	0.00088172	yes
95862	XLOC_009149	BAC	BAT1	2.9477	0	#NAME?	NA	5.00E-05	0.00088172	yes
95901	XLOC_009188	BAC	BAT1	1.69139	0	#NAME?	NA	5.00E-05	0.00088172	yes
96272	XLOC_009559	BAC	BAT1	1.71204	0	#NAME?	NA	5.00E-05	0.00088172	yes
96327	XLOC_009614	BAC	BAT1	3.15152	0	#NAME?	NA	5.00E-05	0.00088172	yes
96455	XLOC_009742	BAC	BAT1	2.19195	0	#NAME?	NA	5.00E-05	0.00088172	yes
96476	XLOC_009763	BAC	BAT1	2.24078	0	#NAME?	NA	5.00E-05	0.00088172	yes
96853	XLOC_010140	BAC	BAT1	2.99531	0	#NAME?	NA	5.00E-05	0.00088172	yes
97076	XLOC_010363	BAC	BAT1	1.77098	0	#NAME?	NA	5.00E-05	0.00088172	yes
97124	XLOC_010411	BAC	BAT1	2.10136	0	#NAME?	NA	1.00E-04	0.00161773	yes
97575	XLOC_010862	BAC	BAT1	2.68242	0	#NAME?	NA	5.00E-05	0.00088172	yes
98429	XLOC_011716	BAC	BAT1	4.59997	0	#NAME?	NA	1.00E-04	0.00161773	yes
98953	XLOC_012240	BAC	BAT1	39.3979	0.680877	#NAME?	-7.31029	5.00E-05	0.00088172	yes
98956	XLOC_012243	BAC	BAT1	3.27797	0	#NAME?	NA	5.00E-05	0.00088172	yes
99287	XLOC_012574	BAC	BAT1	1.96243	0	#NAME?	NA	5.00E-05	0.00088172	yes
99832	XLOC_013119	BAC	BAT1	5.43557	0.312062	#NAME?	-3.35784	5.00E-05	0.00088172	yes
99949	XLOC_013236	BAC	BAT1	3.55252	0	#NAME?	NA	5.00E-05	0.00088172	yes
100260	XLOC_013547	BAC	BAT1	9.25449	0.40384	#NAME?	-4.5386	1.00E-04	0.00161773	yes
100843	XLOC_014130	BAC	BAT1	554.685	32.3848	#NAME?	-8.96479	5.00E-05	0.00088172	yes
101010	XLOC_014297	BAC	BAT1	4.12376	0	#NAME?	NA	5.00E-05	0.00088172	yes
101178	XLOC_014465	BAC	BAT1	2.19191	0	#NAME?	NA	5.00E-05	0.00088172	yes
102704	XLOC_015991	BAC	BAT1	2.11805	0	#NAME?	NA	5.00E-05	0.00088172	yes
103287	XLOC_016574	BAC	BAT1	33.7818	0.768517	#NAME?	-4.92628	5.00E-05	0.00088172	yes
104097	XLOC_017384	BAC	BAT1	2.23739	0	#NAME?	NA	5.00E-05	0.00088172	yes
104413	XLOC_017700	BAC	BAT1	1.83437	0	#NAME?	NA	5.00E-05	0.00088172	yes
104646	XLOC_017933	BAC	BAT1	35.7804	0	#NAME?	NA	5.00E-05	0.00088172	yes
104727	XLOC_018014	BAC	BAT1	14.3573	0.566771	#NAME?	-5.5731	5.00E-05	0.00088172	yes
104971	XLOC_018258	BAC	BAT1	535.121	26.6574	#NAME?	-6.81855	5.00E-05	0.00088172	yes
106230	XLOC_019517	BAC	BAT1	4.11752	0	#NAME?	NA	0.00035	0.00458272	yes
106324	XLOC_019611	BAC	BAT1	9.37119	0.411343	#NAME?	-4.683	1.00E-04	0.00161773	yes
106489	XLOC_019776	BAC	BAT1	4.18977	0	#NAME?	NA	5.00E-05	0.00088172	yes
106920	XLOC_020207	BAC	BAT1	15.5975	0.945805	#NAME?	-3.54637	0.00065	0.00751368	yes
108803	XLOC_022090	BAC	BAT1	12.3187	0.671645	#NAME?	-4.48643	5.00E-05	0.00088172	yes
109405	XLOC_022692	BAC	BAT1	96.9149	4.978	#NAME?	-5.2974	5.00E-05	0.00088172	yes
110369	XLOC_023656	BAC	BAT1	40.8384	1.30974	#NAME?	-6.87644	5.00E-05	0.00088172	yes
110550	XLOC_023837	BAC	BAT1	2.14988	0	#NAME?	NA	5.00E-05	0.00088172	yes
111033	XLOC_024320	BAC	BAT1	6.35437	0	#NAME?	NA	5.00E-05	0.00088172	yes
111052	XLOC_024339	BAC	BAT1	24.4932	0.850935	#NAME?	-3.38629	2.00E-04	0.00289343	yes
111263	XLOC_024550	BAC	BAT1	2.06988	0	#NAME?	NA	5.00E-05	0.00088172	yes
111300	XLOC_024587	BAC	BAT1	4.28139	0	#NAME?	NA	0.00025	0.00348029	yes
111408	XLOC_024695	BAC	BAT1	1.88421	0	#NAME?	NA	5.00E-05	0.00088172	yes
111615	XLOC_024902	BAC	BAT1	1.69315	0	#NAME?	NA	5.00E-05	0.00088172	yes
111981	XLOC_025268	BAC	BAT1	325.05	14.5195	#NAME?	-10.0557	5.00E-05	0.00088172	yes
112020	XLOC_025307	BAC	BAT1	109.089	1.61814	#NAME?	-7.27652	5.00E-05	0.00088172	yes
112317	XLOC_025604	BAC	BAT1	3.34251	0	#NAME?	NA	0.00055	0.00658131	yes
112491	XLOC_025778	BAC	BAT1	1.74125	0	#NAME?	NA	0.00085	0.00927157	yes
113043	XLOC_026330	BAC	BAT1	1.59556	0	#NAME?	NA	0.00015	0.00228173	yes
113295	XLOC_026582	BAC	BAT1	2.53131	0	#NAME?	NA	5.00E-05	0.00088172	yes
113341	XLOC_026628	BAC	BAT1	7.5899	0	#NAME?	NA	5.00E-05	0.00088172	yes
113601	XLOC_026888	BAC	BAT1	5.05804	0	#NAME?	NA	5.00E-05	0.00088172	yes
113819	XLOC_027106	BAC	BAT1	1.56265	0	#NAME?	NA	5.00E-05	0.00088172	yes
113986	XLOC_027273	BAC	BAT1	1.73043	0	#NAME?	NA	5.00E-05	0.00088172	yes
113996	XLOC_027283	BAC	BAT1	113.603	0	#NAME?	NA	5.00E-05	0.00088172	yes
114104	XLOC_027391	BAC	BAT1	2.35454	0	#NAME?	NA	5.00E-05	0.00088172	yes
114390	XLOC_027677	BAC	BAT1	2.28946	0	#NAME?	NA	5.00E-05	0.00088172	yes
114423	XLOC_027710	BAC	BAT1	31.2793	1.58164	#NAME?	-3.56482	5.00E-05	0.00088172	yes
114671	XLOC_027958	BAC	BAT1	12.9467	0.701711	#NAME?	-4.77342	5.00E-05	0.00088172	yes
115590	XLOC_028877	BAC	BAT1	3.30339	0	#NAME?	NA	5.00E-05	0.00088172	yes
115732	XLOC_029019	BAC	BAT1	1.62231	0	#NAME?	NA	5.00E-05	0.00088172	yes
117149	XLOC_030436	BAC	BAT1	2.81574	0.159344	#NAME?	-3.4918	0.00015	0.00228173	yes
117623	XLOC_030910	BAC	BAT1	2.53804	0	#NAME?	NA	0.00015	0.00228173	yes
117674	XLOC_030961	BAC	BAT1	2.29548	0	#NAME?	NA	5.00E-05	0.00088172	yes
119131	XLOC_032418	BAC	BAT1	2.7716	0	#NAME?	NA	5.00E-05	0.00088172	yes
119911	XLOC_033198	BAC	BAT1	2.83286	0	#NAME?	NA	5.00E-05	0.00088172	yes
120406	XLOC_033693	BAC	BAT1	7.86491	0.309938	#NAME?	-6.68708	5.00E-05	0.00088172	yes
120824	XLOC_034111	BAC	BAT1	13.7923	0.662816	#NAME?	-5.89116	5.00E-05	0.00088172	yes
122104	XLOC_035391	BAC	BAT1	2.06134	0	#NAME?	NA	5.00E-05	0.00088172	yes
122539	XLOC_035826	BAC	BAT1	4.28648	0.184709	#NAME?	-0.904962	3.00E-04	0.00404319	yes
123096	XLOC_036383	BAC	BAT1	2.53143	0	#NAME?	NA	5.00E-05	0.00088172	yes
123774	XLOC_037061	BAC	BAT1	1.60923	0	#NAME?	NA	5.00E-05	0.00088172	yes
123953	XLOC_037241	BAC	BAT1	2.04462	0	#NAME?	NA	5.00E-05	0.00088172	yes
124432	XLOC_037720	BAC	BAT1	10.1091	0.549407	#NAME?	-2.74963	0.00025	0.00348029	yes
124778	XLOC_038066	BAC	BAT1	1.66594	0	#NAME?	NA	0.00015	0.00228173	yes
125599	XLOC_038887	BAC	BAT1	2.85085	0	#NAME?	NA	5.00E-05	0.00088172	yes
125868	XLOC_039156	BAC	BAT1	2.68568	0	#NAME?	NA	5.00E-05	0.00088172	yes
126172	XLOC_039460	BAC	BAT1	6.60677	0	#NAME?	NA	5.00E-05	0.00088172	yes
126458	XLOC_039746	BAC	BAT1	3.32951	0	#NAME?	NA	9.00E-04	0.00969512	yes
126778	XLOC_040066	BAC	BAT1	2.87447	0	#NAME?	NA	0.00085	0.00927157	yes
126911	XLOC_040199	BAC	BAT1	2.32044	0	#NAME?	NA	5.00E-05	0.00088172	yes
127483	XLOC_040771	BAC	BAT1	44.6548	1.21902	#NAME?	-3.25171	5.00E-05	0.00088172	yes
127526	XLOC_040814	BAC	BAT1	5.42907	0	#NAME?	NA	5.00E-05	0.00088172	yes
127784	XLOC_041072	BAC	BAT1	2.47402	0	#NAME?	NA	5.00E-05	0.00088172	yes
128277	XLOC_041565	BAC	BAT1	2.24035	0	#NAME?	NA	5.00E-05	0.00088172	yes
128288	XLOC_041576	BAC	BAT1	11.5621	0.462831	#NAME?	-4.54727	5.00E-05	0.00088172	yes
128532	XLOC_041820	BAC	BAT1	3.68	0	#NAME?	NA	5.00E-05	0.00088172	yes
128533	XLOC_041821	BAC	BAT1	8.38463	0.300738	#NAME?	-2.22514	5.00E-05	0.00088172	yes
128670	XLOC_041958	BAC	BAT1	2.81749	0.162349	#NAME?	-0.961571	0.00025	0.00348029	yes
129269	XLOC_042557	BAC	BAT1	5.72745	0	#NAME?	NA	5.00E-05	0.00088172	yes
129881	XLOC_043169	BAC	BAT1	2.6629	0	#NAME?	NA	5.00E-05	0.00088172	yes
129896	XLOC_043184	BAC	BAT1	1.54445	0	#NAME?	NA	5.00E-05	0.00088172	yes
130979	XLOC_044267	BAC	BAT1	19.0389	0.60799	#NAME?	-3.67502	3.00E-04	0.00404319	yes
131547	XLOC_044835	BAC	BAT1	1.94191	0	#NAME?	NA	5.00E-05	0.00088172	yes
132184	XLOC_045472	BAC	BAT1	3.70408	0	#NAME?	NA	5.00E-05	0.00088172	yes
132216	XLOC_045504	BAC	BAT1	25.512	1.0687	#NAME?	-8.08844	5.00E-05	0.00088172	yes
132269	XLOC_045557	BAC	BAT1	15.1958	0	#NAME?	NA	5.00E-05	0.00088172	yes
132276	XLOC_045564	BAC	BAT1	92.8109	4.89767	#NAME?	-8.71894	5.00E-05	0.00088172	yes
132492	XLOC_045780	BAC	BAT1	3.82287	0	#NAME?	NA	5.00E-05	0.00088172	yes
132663	XLOC_045951	BAC	BAT1	4.48349	0	#NAME?	NA	0.00085	0.00927157	yes
133158	XLOC_046446	BAC	BAT1	24.3183	1.11489	#NAME?	-5.29037	5.00E-05	0.00088172	yes
133392	XLOC_046680	BAC	BAT1	198.234	11.5396	#NAME?	-9.35229	5.00E-05	0.00088172	yes
133674	XLOC_046962	BAC	BAT1	47.1497	1.39139	#NAME?	-6.64326	5.00E-05	0.00088172	yes
134116	XLOC_047404	BAC	BAT1	2.0577	0	#NAME?	NA	5.00E-05	0.00088172	yes
134847	XLOC_048135	BAC	BAT1	42.8407	1.62922	#NAME?	-7.15847	5.00E-05	0.00088172	yes
134933	XLOC_048221	BAC	BAT1	1.89663	0	#NAME?	NA	5.00E-05	0.00088172	yes
134966	XLOC_048254	BAC	BAT1	2.03057	0	#NAME?	NA	5.00E-05	0.00088172	yes
135179	XLOC_048467	BAC	BAT1	3.21041	0	#NAME?	NA	5.00E-05	0.00088172	yes
135577	XLOC_048865	BAC	BAT1	1.60083	0	#NAME?	NA	6.00E-04	0.00705683	yes
135947	XLOC_049235	BAC	BAT1	5.37475	0	#NAME?	NA	5.00E-05	0.00088172	yes
136787	XLOC_050075	BAC	BAT1	3.12309	0	#NAME?	NA	0.00085	0.00927157	yes
136898	XLOC_050186	BAC	BAT1	2.60524	0	#NAME?	NA	0.00085	0.00927157	yes
137179	XLOC_050467	BAC	BAT1	9.57356	0.548587	#NAME?	-4.43137	1.00E-04	0.00161773	yes
138179	XLOC_051467	BAC	BAT1	4.8118	0	#NAME?	NA	5.00E-05	0.00088172	yes
138433	XLOC_051721	BAC	BAT1	2.59728	0	#NAME?	NA	5.00E-05	0.00088172	yes
138867	XLOC_052155	BAC	BAT1	121.429	0	#NAME?	NA	4.00E-04	0.00510079	yes
138949	XLOC_052237	BAC	BAT1	1.67247	0	#NAME?	NA	5.00E-05	0.00088172	yes
140052	XLOC_053340	BAC	BAT1	3.45272	0	#NAME?	NA	5.00E-05	0.00088172	yes
140107	XLOC_053395	BAC	BAT1	1.76078	0	#NAME?	NA	5.00E-05	0.00088172	yes
142147	XLOC_055435	BAC	BAT1	5.62653	0	#NAME?	NA	5.00E-05	0.00088172	yes
143549	XLOC_056837	BAC	BAT1	2.86552	0	#NAME?	NA	5.00E-05	0.00088172	yes
143762	XLOC_057050	BAC	BAT1	3.30419	0	#NAME?	NA	5.00E-05	0.00088172	yes
144140	XLOC_057428	BAC	BAT1	1.59579	0	#NAME?	NA	5.00E-05	0.00088172	yes
144183	XLOC_057471	BAC	BAT1	6.00967	0.331521	#NAME?	-3.29568	5.00E-04	0.00609993	yes
144789	XLOC_058077	BAC	BAT1	1.85282	0	#NAME?	NA	5.00E-05	0.00088172	yes
145118	XLOC_058406	BAC	BAT1	1.95052	0	#NAME?	NA	5.00E-05	0.00088172	yes
145370	XLOC_058658	BAC	BAT1	1.60866	0	#NAME?	NA	5.00E-05	0.00088172	yes
145630	XLOC_058918	BAC	BAT1	11.3182	0.614424	#NAME?	-3.33903	5.00E-05	0.00088172	yes
145772	XLOC_059060	BAC	BAT1	1.7652	0	#NAME?	NA	5.00E-05	0.00088172	yes
145805	XLOC_059093	BAC	BAT1	2.28574	0	#NAME?	NA	5.00E-05	0.00088172	yes
145823	XLOC_059111	BAC	BAT1	2.21781	0	#NAME?	NA	5.00E-05	0.00088172	yes
146070	XLOC_059358	BAC	BAT1	3.46596	0	#NAME?	NA	5.00E-05	0.00088172	yes
146593	XLOC_059881	BAC	BAT1	62.2306	0	#NAME?	NA	5.00E-05	0.00088172	yes
146641	XLOC_059929	BAC	BAT1	186.506	5.67977	#NAME?	-11.109	5.00E-05	0.00088172	yes
147270	XLOC_060558	BAC	BAT1	1.60419	0	#NAME?	NA	0.00015	0.00228173	yes
147914	XLOC_061202	BAC	BAT1	1051.1	39.8124	#NAME?	-8.60401	5.00E-05	0.00088172	yes
147964	XLOC_061252	BAC	BAT1	8.03578	0	#NAME?	NA	5.00E-05	0.00088172	yes
148550	XLOC_061838	BAC	BAT1	4.05748	0	#NAME?	NA	5.00E-05	0.00088172	yes
148904	XLOC_062192	BAC	BAT1	21.6873	1.11531	#NAME?	-4.04368	0.00045	0.00559894	yes
149209	XLOC_062497	BAC	BAT1	4.65947	0	#NAME?	NA	5.00E-05	0.00088172	yes
149773	XLOC_063061	BAC	BAT1	4.97736	0	#NAME?	NA	7.00E-04	0.00797353	yes
150896	XLOC_064184	BAC	BAT1	2.56429	0	#NAME?	NA	5.00E-05	0.00088172	yes
151203	XLOC_064491	BAC	BAT1	1.61904	0	#NAME?	NA	9.00E-04	0.00969512	yes
151488	XLOC_064776	BAC	BAT1	1.67992	0	#NAME?	NA	5.00E-05	0.00088172	yes
151586	XLOC_064874	BAC	BAT1	3.50339	0	#NAME?	NA	0.00065	0.00751368	yes
151822	XLOC_065110	BAC	BAT1	1.81541	0	#NAME?	NA	2.00E-04	0.00289343	yes
152380	XLOC_065668	BAC	BAT1	1.66009	0	#NAME?	NA	5.00E-05	0.00088172	yes
153003	XLOC_066291	BAC	BAT1	41.3199	1.68125	#NAME?	-6.26563	5.00E-05	0.00088172	yes
153064	XLOC_066352	BAC	BAT1	2.88933	0	#NAME?	NA	5.00E-05	0.00088172	yes
153684	XLOC_066972	BAC	BAT1	1.77938	0	#NAME?	NA	5.00E-05	0.00088172	yes
153968	XLOC_067256	BAC	BAT1	2.01547	0	#NAME?	NA	5.00E-05	0.00088172	yes
154216	XLOC_067504	BAC	BAT1	2.98241	0	#NAME?	NA	0.00065	0.00751368	yes
154232	XLOC_067520	BAC	BAT1	26.5688	0	#NAME?	NA	5.00E-05	0.00088172	yes
154233	XLOC_067521	BAC	BAT1	33.5008	0	#NAME?	NA	5.00E-05	0.00088172	yes
154555	XLOC_067843	BAC	BAT1	50.7413	0.54024	#NAME?	-3.17264	5.00E-05	0.00088172	yes
154950	XLOC_068238	BAC	BAT1	1.79157	0	#NAME?	NA	5.00E-05	0.00088172	yes
155009	XLOC_068297	BAC	BAT1	4.4424	0	#NAME?	NA	5.00E-05	0.00088172	yes
155365	XLOC_068653	BAC	BAT1	1.98894	0	#NAME?	NA	5.00E-05	0.00088172	yes
155933	XLOC_069221	BAC	BAT1	32.6003	1.55417	#NAME?	-4.90126	5.00E-05	0.00088172	yes
156259	XLOC_069547	BAC	BAT1	2.85195	0	#NAME?	NA	6.00E-04	0.00705683	yes
157550	XLOC_070838	BAC	BAT1	1.67632	0	#NAME?	NA	5.00E-05	0.00088172	yes
157732	XLOC_071020	BAC	BAT1	1.57193	0	#NAME?	NA	5.00E-05	0.00088172	yes
158014	XLOC_071302	BAC	BAT1	2.62452	0	#NAME?	NA	5.00E-05	0.00088172	yes
158600	XLOC_071888	BAC	BAT1	4.5585	0	#NAME?	NA	5.00E-05	0.00088172	yes
158774	XLOC_072062	BAC	BAT1	14.1672	0	#NAME?	NA	5.00E-05	0.00088172	yes
159016	XLOC_072304	BAC	BAT1	13.2595	0	#NAME?	NA	5.00E-05	0.00088172	yes
159384	XLOC_072672	BAC	BAT1	6.66707	0	#NAME?	NA	5.00E-05	0.00088172	yes
159500	XLOC_072788	BAC	BAT1	2.6779	0	#NAME?	NA	5.00E-05	0.00088172	yes
159918	XLOC_073206	BAC	BAT1	17.2125	1.02731	#NAME?	-4.81073	5.00E-05	0.00088172	yes
161324	XLOC_074612	BAC	BAT1	523.465	0	#NAME?	NA	1.00E-04	0.00161773	yes
162571	XLOC_075859	BAC	BAT1	4.11157	0	#NAME?	NA	5.00E-05	0.00088172	yes
163477	XLOC_076765	BAC	BAT1	3.13768	0	#NAME?	NA	5.00E-05	0.00088172	yes
163577	XLOC_076865	BAC	BAT1	7.03784	0	#NAME?	NA	5.00E-05	0.00088172	yes
163835	XLOC_077123	BAC	BAT1	2.53048	0	#NAME?	NA	5.00E-05	0.00088172	yes
163836	XLOC_077124	BAC	BAT1	3.75403	0	#NAME?	NA	5.00E-05	0.00088172	yes
164705	XLOC_077993	BAC	BAT1	6.17914	0	#NAME?	NA	5.00E-05	0.00088172	yes
165546	XLOC_078834	BAC	BAT1	1.60612	0	#NAME?	NA	5.00E-05	0.00088172	yes
165995	XLOC_079283	BAC	BAT1	3.02912	0	#NAME?	NA	0.00025	0.00348029	yes
167301	XLOC_080589	BAC	BAT1	5.41061	0	#NAME?	NA	9.00E-04	0.00969512	yes
168549	XLOC_081837	BAC	BAT1	45.9489	1.45934	#NAME?	-3.30877	5.00E-05	0.00088172	yes
168631	XLOC_081919	BAC	BAT1	33.0538	1.9801	#NAME?	-7.02494	5.00E-05	0.00088172	yes
169829	XLOC_083117	BAC	BAT1	3.83928	0	#NAME?	NA	0.00015	0.00228173	yes
169846	XLOC_083134	BAC	BAT1	15.5588	0.831396	#NAME?	-6.10359	5.00E-05	0.00088172	yes
170269	XLOC_083557	BAC	BAT1	4.54217	0	#NAME?	NA	5.00E-05	0.00088172	yes
170465	XLOC_083753	BAC	BAT1	11.2508	0	#NAME?	NA	5.00E-05	0.00088172	yes
170507	XLOC_083795	BAC	BAT1	2.72924	0	#NAME?	NA	5.00E-05	0.00088172	yes
170576	XLOC_083864	BAC	BAT1	4.15107	0	#NAME?	NA	5.00E-05	0.00088172	yes
170842	XLOC_084130	BAC	BAT1	1.87086	0	#NAME?	NA	5.00E-05	0.00088172	yes
171154	XLOC_084442	BAC	BAT1	15.6643	0	#NAME?	NA	5.00E-05	0.00088172	yes
171609	XLOC_084897	BAC	BAT1	7.44335	0	#NAME?	NA	5.00E-05	0.00088172	yes
172243	XLOC_085531	BAC	BAT1	3.60448	0	#NAME?	NA	5.00E-05	0.00088172	yes
172254	XLOC_085542	BAC	BAT1	7.15391	0.285261	#NAME?	-1.36709	0.00035	0.00458272	yes
173461	XLOC_000035	BAC	BAT2	9.2645	0.428442	#NAME?	-3.80767	0.00075	0.00841201	yes
173845	XLOC_000419	BAC	BAT2	19.5135	1.09423	#NAME?	-3.17306	5.00E-05	0.00088172	yes
175048	XLOC_001622	BAC	BAT2	11.6562	0	#NAME?	NA	5.00E-05	0.00088172	yes
175946	XLOC_002520	BAC	BAT2	51.8312	0	#NAME?	NA	5.00E-05	0.00088172	yes
176628	XLOC_003202	BAC	BAT2	185.421	8.2414	#NAME?	-9.16478	5.00E-05	0.00088172	yes
177253	XLOC_003827	BAC	BAT2	4.35552	0	#NAME?	NA	5.00E-05	0.00088172	yes
177825	XLOC_004399	BAC	BAT2	5.30466	0	#NAME?	NA	5.00E-05	0.00088172	yes
177977	XLOC_004551	BAC	BAT2	3.78574	0	#NAME?	NA	1.00E-04	0.00161773	yes
179037	XLOC_005611	BAC	BAT2	38.8547	1.99147	#NAME?	-7.41813	5.00E-05	0.00088172	yes
179770	XLOC_006344	BAC	BAT2	672.134	34.0993	#NAME?	-3.80493	5.00E-05	0.00088172	yes
180877	XLOC_007451	BAC	BAT2	4.15377	0	#NAME?	NA	5.00E-05	0.00088172	yes
180883	XLOC_007457	BAC	BAT2	1.58221	0	#NAME?	NA	5.00E-05	0.00088172	yes
181618	XLOC_008192	BAC	BAT2	3.27222	0	#NAME?	NA	5.00E-05	0.00088172	yes
181648	XLOC_008222	BAC	BAT2	5.77695	0	#NAME?	NA	5.00E-05	0.00088172	yes
181928	XLOC_008502	BAC	BAT2	6.00677	0	#NAME?	NA	0.00035	0.00458272	yes
182614	XLOC_009188	BAC	BAT2	2.3188	0	#NAME?	NA	5.00E-05	0.00088172	yes
183189	XLOC_009763	BAC	BAT2	2.39986	0	#NAME?	NA	5.00E-05	0.00088172	yes
183566	XLOC_010140	BAC	BAT2	3.78279	0	#NAME?	NA	5.00E-05	0.00088172	yes
183789	XLOC_010363	BAC	BAT2	2.08965	0	#NAME?	NA	5.00E-05	0.00088172	yes
185410	XLOC_011984	BAC	BAT2	7.42606	0	#NAME?	NA	5.00E-05	0.00088172	yes
185622	XLOC_012196	BAC	BAT2	6.14233	0	#NAME?	NA	5.00E-05	0.00088172	yes
185623	XLOC_012197	BAC	BAT2	4.0381	0	#NAME?	NA	5.00E-05	0.00088172	yes
185666	XLOC_012240	BAC	BAT2	41.2516	0.680877	#NAME?	-7.37515	5.00E-05	0.00088172	yes
185669	XLOC_012243	BAC	BAT2	2.55174	0	#NAME?	NA	5.00E-05	0.00088172	yes
186032	XLOC_012606	BAC	BAT2	4.2627	0.243603	#NAME?	-3.4257	1.00E-04	0.00161773	yes
186051	XLOC_012625	BAC	BAT2	16.816	0.614251	#NAME?	-4.78611	0.00025	0.00348029	yes
186662	XLOC_013236	BAC	BAT2	2.2381	0	#NAME?	NA	0.00045	0.00559894	yes
186973	XLOC_013547	BAC	BAT2	7.69575	0.40384	#NAME?	-4.24047	0.00015	0.00228173	yes
187891	XLOC_014465	BAC	BAT2	1.91785	0	#NAME?	NA	5.00E-05	0.00088172	yes
188007	XLOC_014581	BAC	BAT2	6.14045	0.257724	#NAME?	-4.86635	5.00E-05	0.00088172	yes
188783	XLOC_015357	BAC	BAT2	12079	453.641	#NAME?	-14.0977	5.00E-05	0.00088172	yes
189486	XLOC_016060	BAC	BAT2	7.06232	0	#NAME?	NA	5.00E-05	0.00088172	yes
191440	XLOC_018014	BAC	BAT2	12.9032	0.566771	#NAME?	-5.37836	5.00E-05	0.00088172	yes
191684	XLOC_018258	BAC	BAT2	544.03	26.6574	#NAME?	-6.68591	5.00E-05	0.00088172	yes
192413	XLOC_018987	BAC	BAT2	2.24136	0	#NAME?	NA	5.00E-05	0.00088172	yes
193037	XLOC_019611	BAC	BAT2	9.31448	0.411343	#NAME?	-4.67662	1.00E-04	0.00161773	yes
194744	XLOC_021318	BAC	BAT2	3.39014	0	#NAME?	NA	5.00E-05	0.00088172	yes
195516	XLOC_022090	BAC	BAT2	16.5015	0.671645	#NAME?	-4.95996	5.00E-05	0.00088172	yes
196273	XLOC_022847	BAC	BAT2	1.82251	0	#NAME?	NA	5.00E-05	0.00088172	yes
197082	XLOC_023656	BAC	BAT2	30.755	1.30974	#NAME?	-6.26295	5.00E-05	0.00088172	yes
197263	XLOC_023837	BAC	BAT2	3.82566	0	#NAME?	NA	5.00E-05	0.00088172	yes
197316	XLOC_023890	BAC	BAT2	6.06921	0.332043	#NAME?	-4.17736	5.00E-05	0.00088172	yes
197746	XLOC_024320	BAC	BAT2	4.58637	0	#NAME?	NA	5.00E-05	0.00088172	yes
197765	XLOC_024339	BAC	BAT2	18.9071	0.850935	#NAME?	-3.11269	0.00025	0.00348029	yes
198013	XLOC_024587	BAC	BAT2	3.98761	0	#NAME?	NA	9.00E-04	0.00969512	yes
198504	XLOC_025078	BAC	BAT2	17.527	1.04355	-4.01124	-6.01245	5.00E-05	0.00088172	yes
198694	XLOC_025268	BAC	BAT2	259.34	14.5195	-4.0113	-9.27865	5.00E-05	0.00088172	yes
198733	XLOC_025307	BAC	BAT2	183.887	1.61814	-4.0377	-8.12978	5.00E-05	0.00088172	yes
199030	XLOC_025604	BAC	BAT2	4.15668	0	-4.03902	NA	1.00E-04	0.00161773	yes
199887	XLOC_026461	BAC	BAT2	18.0691	1.02307	-4.04362	-6.24125	5.00E-05	0.00088172	yes
200008	XLOC_026582	BAC	BAT2	3.03141	0	-4.04858	NA	5.00E-05	0.00088172	yes
200314	XLOC_026888	BAC	BAT2	4.89365	0	-4.0531	NA	5.00E-05	0.00088172	yes
200709	XLOC_027283	BAC	BAT2	144.893	0	-4.06117	NA	5.00E-05	0.00088172	yes
200976	XLOC_027550	BAC	BAT2	4.13845	0	-4.06652	NA	5.00E-04	0.00609993	yes
201136	XLOC_027710	BAC	BAT2	30.0807	1.58164	-4.07	-3.66295	5.00E-05	0.00088172	yes
201520	XLOC_028094	BAC	BAT2	1.71162	0	-4.09408	NA	5.00E-05	0.00088172	yes
201860	XLOC_028434	BAC	BAT2	25.0375	0	-4.09828	NA	9.00E-04	0.00969512	yes
202548	XLOC_029122	BAC	BAT2	1.70511	0	-4.10255	NA	5.00E-05	0.00088172	yes
202685	XLOC_029259	BAC	BAT2	2.3584	0	-4.11724	NA	5.00E-05	0.00088172	yes
203062	XLOC_029636	BAC	BAT2	1.82621	0	-4.12253	NA	5.00E-05	0.00088172	yes
204116	XLOC_030690	BAC	BAT2	1.9767	0	-4.12526	NA	1.00E-04	0.00161773	yes
204336	XLOC_030910	BAC	BAT2	2.88496	0	-4.12916	NA	5.00E-05	0.00088172	yes
204387	XLOC_030961	BAC	BAT2	1.67748	0	-4.13129	NA	5.00E-05	0.00088172	yes
205844	XLOC_032418	BAC	BAT2	1.55336	0	-4.14255	NA	5.00E-05	0.00088172	yes
206436	XLOC_033010	BAC	BAT2	1.78692	0	-4.1433	NA	5.00E-05	0.00088172	yes
206624	XLOC_033198	BAC	BAT2	2.54904	0	-4.14475	NA	5.00E-05	0.00088172	yes
207119	XLOC_033693	BAC	BAT2	7.27644	0.309938	-4.14897	-6.44368	5.00E-05	0.00088172	yes
207537	XLOC_034111	BAC	BAT2	10.8858	0.662816	-4.15648	-5.24985	5.00E-05	0.00088172	yes
207955	XLOC_034529	BAC	BAT2	2.0273	0	-4.15878	NA	5.00E-05	0.00088172	yes
209233	XLOC_035807	BAC	BAT2	39.1201	1.6913	-4.16235	-2.97416	5.00E-05	0.00088172	yes
209650	XLOC_036224	BAC	BAT2	2.07626	0	-4.18012	NA	5.00E-05	0.00088172	yes
209809	XLOC_036383	BAC	BAT2	2.18051	0	-4.19207	NA	5.00E-05	0.00088172	yes
210666	XLOC_037241	BAC	BAT2	2.15805	0	-4.19551	NA	5.00E-05	0.00088172	yes
211145	XLOC_037720	BAC	BAT2	11.4394	0.549407	-4.19701	-2.86988	0.00025	0.00348029	yes
212140	XLOC_038715	BAC	BAT2	2.05908	0	-4.20164	NA	1.00E-04	0.00161773	yes
213171	XLOC_039746	BAC	BAT2	9.18299	0	-4.20326	NA	5.00E-05	0.00088172	yes
213491	XLOC_040066	BAC	BAT2	5.43988	0	-4.20556	NA	5.00E-05	0.00088172	yes
213624	XLOC_040199	BAC	BAT2	3.26193	0	-4.21338	NA	5.00E-05	0.00088172	yes
214196	XLOC_040771	BAC	BAT2	42.6347	1.21902	-4.22605	-3.16213	5.00E-05	0.00088172	yes
214239	XLOC_040814	BAC	BAT2	4.49303	0	-4.24413	NA	5.00E-05	0.00088172	yes
215001	XLOC_041576	BAC	BAT2	9.3123	0.462831	-4.24934	-4.23413	5.00E-05	0.00088172	yes
215245	XLOC_041820	BAC	BAT2	2.3616	0	-4.25221	NA	5.00E-05	0.00088172	yes
215246	XLOC_041821	BAC	BAT2	10.0703	0.300738	-4.25813	-2.31086	5.00E-05	0.00088172	yes
215879	XLOC_042454	BAC	BAT2	4.00796	0	-4.2707	NA	5.00E-05	0.00088172	yes
215997	XLOC_042572	BAC	BAT2	33.6041	0	-4.28134	NA	5.00E-05	0.00088172	yes
216594	XLOC_043169	BAC	BAT2	2.59965	0	-4.28308	NA	5.00E-05	0.00088172	yes
217333	XLOC_043908	BAC	BAT2	2.50705	0	-4.28618	NA	2.00E-04	0.00289343	yes
217692	XLOC_044267	BAC	BAT2	10.8865	0.60799	-4.30094	-3.07191	5.00E-04	0.00609993	yes
217745	XLOC_044320	BAC	BAT2	119.936	5.01031	-4.30571	-3.3804	5.00E-05	0.00088172	yes
218330	XLOC_044905	BAC	BAT2	6.29558	0	-4.32726	NA	5.00E-05	0.00088172	yes
218360	XLOC_044935	BAC	BAT2	4.31118	0	-4.32974	NA	5.00E-05	0.00088172	yes
218929	XLOC_045504	BAC	BAT2	17.2338	1.0687	-4.33058	-7.01307	5.00E-05	0.00088172	yes
218982	XLOC_045557	BAC	BAT2	20.0121	0	-4.35108	NA	5.00E-05	0.00088172	yes
219375	XLOC_045950	BAC	BAT2	1.92621	0	-4.37911	NA	5.00E-05	0.00088172	yes
219871	XLOC_046446	BAC	BAT2	22.4189	1.11489	-4.38	-5.13629	5.00E-05	0.00088172	yes
219905	XLOC_046480	BAC	BAT2	2.33018	0	-4.38321	NA	5.00E-05	0.00088172	yes
219949	XLOC_046524	BAC	BAT2	240.744	11.5366	-4.39067	-8.88261	1.00E-04	0.00161773	yes
220105	XLOC_046680	BAC	BAT2	214.064	11.5396	-4.39883	-9.55158	5.00E-05	0.00088172	yes
220387	XLOC_046962	BAC	BAT2	44.1653	1.39139	-4.43454	-6.50368	5.00E-05	0.00088172	yes
220675	XLOC_047250	BAC	BAT2	3.34006	0	-4.44707	NA	5.00E-05	0.00088172	yes
220829	XLOC_047404	BAC	BAT2	2.53916	0	-4.46434	NA	5.00E-05	0.00088172	yes
221560	XLOC_048135	BAC	BAT2	43.1791	1.62922	-4.47374	-7.18318	5.00E-05	0.00088172	yes
223892	XLOC_050467	BAC	BAT2	10.0513	0.548587	-4.48459	-4.46189	1.00E-04	0.00161773	yes
225146	XLOC_051721	BAC	BAT2	2.69104	0	-4.49177	NA	5.00E-05	0.00088172	yes
225281	XLOC_051856	BAC	BAT2	2.55863	0	-4.50106	NA	5.00E-05	0.00088172	yes
226584	XLOC_053159	BAC	BAT2	1.55874	0	-4.50882	NA	5.00E-05	0.00088172	yes
226907	XLOC_053482	BAC	BAT2	8.2402	0.496401	-4.50982	-2.5501	3.00E-04	0.00404319	yes
227461	XLOC_054036	BAC	BAT2	1.54131	0	-4.51109	NA	5.00E-05	0.00088172	yes
227640	XLOC_054215	BAC	BAT2	1.97703	0	-4.5183	NA	5.00E-05	0.00088172	yes
227713	XLOC_054288	BAC	BAT2	9.21499	0	-4.53171	NA	5.00E-05	0.00088172	yes
228860	XLOC_055435	BAC	BAT2	1.56775	0	-4.53647	NA	5.00E-05	0.00088172	yes
230968	XLOC_057543	BAC	BAT2	3.43854	0.207792	-4.55318	-2.3444	5.00E-05	0.00088172	yes
231803	XLOC_058378	BAC	BAT2	1.73883	0	-4.55347	NA	5.00E-05	0.00088172	yes
231831	XLOC_058406	BAC	BAT2	2.17541	0	-4.57445	NA	5.00E-05	0.00088172	yes
231973	XLOC_058548	BAC	BAT2	1.50489	0	-4.57724	NA	5.00E-05	0.00088172	yes
232343	XLOC_058918	BAC	BAT2	10.9002	0.614424	-4.58122	-3.28385	5.00E-05	0.00088172	yes
232484	XLOC_059059	BAC	BAT2	3.92893	0	-4.61875	NA	3.00E-04	0.00404319	yes
232485	XLOC_059060	BAC	BAT2	1.84498	0	-4.61923	NA	5.00E-05	0.00088172	yes
232518	XLOC_059093	BAC	BAT2	8.34957	0	-4.64278	NA	5.00E-05	0.00088172	yes
232536	XLOC_059111	BAC	BAT2	1.62373	0	-4.64838	NA	5.00E-05	0.00088172	yes
232783	XLOC_059358	BAC	BAT2	2.27873	0	-4.66287	NA	0.00045	0.00559894	yes
233306	XLOC_059881	BAC	BAT2	53.5811	0	-4.6644	NA	5.00E-05	0.00088172	yes
233354	XLOC_059929	BAC	BAT2	170.496	5.67977	-4.66538	-10.87	5.00E-05	0.00088172	yes
234627	XLOC_061202	BAC	BAT2	1064.9	39.8124	-4.69526	-9.03635	5.00E-05	0.00088172	yes
234677	XLOC_061252	BAC	BAT2	7.18786	0	-4.71673	NA	5.00E-05	0.00088172	yes
235263	XLOC_061838	BAC	BAT2	3.40755	0	-4.72253	NA	5.00E-05	0.00088172	yes
235922	XLOC_062497	BAC	BAT2	4.22637	0	-4.72808	NA	5.00E-05	0.00088172	yes
236097	XLOC_062672	BAC	BAT2	1.63783	0	-4.7348	NA	5.00E-05	0.00088172	yes
236479	XLOC_063054	BAC	BAT2	3.72909	0	-4.74135	NA	0.00035	0.00458272	yes
237132	XLOC_063707	BAC	BAT2	15.8653	0	-4.77487	NA	5.00E-05	0.00088172	yes
237509	XLOC_064084	BAC	BAT2	11.211	0.361614	-4.80117	-1.36381	2.00E-04	0.00289343	yes
238503	XLOC_065078	BAC	BAT2	3.08032	0	-4.82139	NA	5.00E-05	0.00088172	yes
239713	XLOC_066288	BAC	BAT2	6.11133	0	-4.84719	NA	5.00E-05	0.00088172	yes
239716	XLOC_066291	BAC	BAT2	47.5349	1.68125	-4.90776	-6.5681	5.00E-05	0.00088172	yes
239777	XLOC_066352	BAC	BAT2	1.64642	0	-4.92672	NA	5.00E-05	0.00088172	yes
240945	XLOC_067520	BAC	BAT2	32.7526	0	-4.95432	NA	3.00E-04	0.00404319	yes
240946	XLOC_067521	BAC	BAT2	51.9594	0	-4.96258	NA	5.00E-05	0.00088172	yes
241268	XLOC_067843	BAC	BAT2	65.5889	0.54024	-4.96876	-3.38977	5.00E-05	0.00088172	yes
241722	XLOC_068297	BAC	BAT2	5.88205	0	-4.97664	NA	5.00E-05	0.00088172	yes
242631	XLOC_069206	BAC	BAT2	1.88704	0	-4.98832	NA	5.00E-05	0.00088172	yes
242646	XLOC_069221	BAC	BAT2	29.999	1.55417	-5.03725	-4.71027	5.00E-05	0.00088172	yes
243719	XLOC_070294	BAC	BAT2	21.1522	1.20701	-5.06545	-1.69892	8.00E-04	0.00885049	yes
244263	XLOC_070838	BAC	BAT2	2.55238	0	-5.08265	NA	5.00E-05	0.00088172	yes
244445	XLOC_071020	BAC	BAT2	2.47262	0	-5.12823	NA	5.00E-05	0.00088172	yes
244796	XLOC_071371	BAC	BAT2	2.04386	0	-5.19502	NA	5.00E-05	0.00088172	yes
244862	XLOC_071437	BAC	BAT2	4.75663	0	-5.21398	NA	5.00E-05	0.00088172	yes
249284	XLOC_075859	BAC	BAT2	6.14338	0	-5.40107	NA	5.00E-05	0.00088172	yes
250190	XLOC_076765	BAC	BAT2	4.37242	0	-5.45802	NA	5.00E-05	0.00088172	yes
250290	XLOC_076865	BAC	BAT2	9.807	0	-5.85458	NA	5.00E-05	0.00088172	yes
250549	XLOC_077124	BAC	BAT2	3.83448	0	-5.92091	NA	5.00E-05	0.00088172	yes
253216	XLOC_079791	BAC	BAT2	7.69131	0.467879	-5.98738	-5.10367	5.00E-05	0.00088172	yes
254014	XLOC_080589	BAC	BAT2	8.51611	0	-6.07502	NA	5.00E-05	0.00088172	yes
254961	XLOC_081536	BAC	BAT2	1.5924	0	-6.55341	NA	5.00E-05	0.00088172	yes
255262	XLOC_081837	BAC	BAT2	37.0065	1.45934	-6.82834	-2.65357	5.00E-05	0.00088172	yes
256982	XLOC_083557	BAC	BAT2	3.54915	0	-6.92371	NA	0.00045	0.00559894	yes
257289	XLOC_083864	BAC	BAT2	1.68146	0	-7.2683	NA	5.00E-05	0.00088172	yes
