# Supplementary material for: Physio-Biochemical Integrators and Transcriptome Analysis Reveal Nano-Elicitation Associated Response during Dendrocalamus asper (Schult. and Schult. F.) Backer ex K. Heyne Micropropagation
Source: Genes (Basel). 2023 Aug 29;14(9):1725. doi: 10.3390/genes14091725 (PMC10530697; doi:10.3390/genes14091725)
Supplement: Supplementary file 1 [file genes-14-01725-s001.zip › Supplementary Table S6.xlsx]

## Sheet: BAC_BAT1_down
Pathways	Number of genes
Glycolysis / Gluconeogenesis	7
Citrate cycle (TCA cycle)	3
Starch and sucrose metabolism	9
Glyoxylate and dicarboxylate metabolism	8
Oxidative phosphorylation	5
Photosynthesis - antenna proteins	1
Carbon fixation in photosynthetic organisms	7
Alanine, aspartate and glutamate metabolism	4
Cysteine and methionine metabolism	6
Valine, leucine and isoleucine degradation	2
Arginine biosynthesis	2
Arginine and proline metabolism	3
Tryptophan metabolism	5
Phenylalanine, tyrosine and tryptophan biosynthesis	3
Porphyrin metabolism	5
Zeatin biosynthesis	4
Phenylpropanoid biosynthesis	5
Flavonoid biosynthesis	2
Flavone and flavonol biosynthesis	1
ABC transporters	1
Two-component system	3
MAPK signaling pathway - plant	12
Plant hormone signal transduction	23
Cell cycle	2
Cellular senescence	7
Circadian entrainment	3
Circadian rhythm - plant	10
Thermogenesis	4
Plant-pathogen interaction	14

## Sheet: BAC_BAT1_UP
Pathways	Number of genes
Glycolysis / Gluconeogenesis	12
Citrate cycle (TCA cycle)	3
Starch and sucrose metabolism	25
Glyoxylate and dicarboxylate metabolism	6
Oxidative phosphorylation	3
Photosynthesis	4
Photosynthesis - antenna proteins	7
Carbon fixation in photosynthetic organisms	13
Alanine, aspartate and glutamate metabolism	4
Glycine, serine and threonine metabolism	4
Cysteine and methionine metabolism	9
Valine, leucine and isoleucine degradation	4
Lysine degradation	2
Arginine and proline metabolism	3
Histidine metabolism	2
Tryptophan metabolism	5
Phenylalanine, tyrosine and tryptophan biosynthesis	1
beta-Alanine metabolism	3
Porphyrin metabolism	3
Carotenoid biosynthesis	4
Zeatin biosynthesis	1
Phenylpropanoid biosynthesis	11
Flavonoid biosynthesis	9
Protein processing in endoplasmic reticulum	16
ABC transporters	4
MAPK signaling pathway - plant	4
Plant hormone signal transduction	13
Endocytosis	10
Circadian entrainment	1
Circadian rhythm - plant	10
Plant-pathogen interaction	8
Protein kinases	4
Protein phosphatases and associated proteins	21
Photosynthesis proteins	11
Transporters	50

## Sheet: BAT2_BAT1_DOWN
Pathways	Number of genes
Glycolysis / Gluconeogenesis	13
Citrate cycle (TCA cycle)	6
Starch and sucrose metabolism	19
Oxidative phosphorylation	10
Photosynthesis	6
Photosynthesis - antenna proteins	5
Carbon fixation in photosynthetic organisms	10
Alanine, aspartate and glutamate metabolism	3
Glycine, serine and threonine metabolism	6
Cysteine and methionine metabolism	11
Valine, leucine and isoleucine degradation	3
Lysine degradation	3
Arginine biosynthesis	1
Arginine and proline metabolism	3
Histidine metabolism	2
Tyrosine metabolism	4
Phenylalanine metabolism	3
Tryptophan metabolism	7
Phenylalanine, tyrosine and tryptophan biosynthesis	5
Porphyrin metabolism	2
Carotenoid biosynthesis	1
Zeatin biosynthesis	1
Phenylpropanoid biosynthesis	15
Flavonoid biosynthesis	4
Protein processing in endoplasmic reticulum	24
ABC transporters	2
MAPK signaling pathway - plant	12
Phospholipase D signaling pathway	3
cAMP signaling pathway	1
Plant hormone signal transduction	15
Endocytosis	12
Circadian rhythm - plant	4
Thermogenesis	13
Plant-pathogen interaction	13
Membrane trafficking	41
Transporters	41

## Sheet: BAC_BAT2_DOWN
Pathways	Number of genes
Glycolysis / Gluconeogenesis	10
Citrate cycle (TCA cycle)	1
Starch and sucrose metabolism	6
Oxidative phosphorylation	3
Photosynthesis - antenna proteins	0
Carbon fixation in photosynthetic organisms	4
Alanine, aspartate and glutamate metabolism	2
Cysteine and methionine metabolism	6
Arginine biosynthesis	1
Arginine and proline metabolism	2
Tyrosine metabolism	2
Tryptophan metabolism	4
Phenylalanine, tyrosine and tryptophan biosynthesis	2
beta-Alanine metabolism	3
Glutathione metabolism	4
Porphyrin metabolism	1
Zeatin biosynthesis	2
Phenylpropanoid biosynthesis	7
Flavonoid biosynthesis	1
ABC transporters	3
MAPK signaling pathway - plant	12
Phosphatidylinositol signaling system	3
Plant hormone signal transduction	24
Endocytosis	1
Circadian entrainment	2
Circadian rhythm - plant	8
Thermogenesis	3
Plant-pathogen interaction	14
Membrane trafficking	17
Transporters	31

## Sheet: BAT2_BAT1_UP
Pathways	Number of genes
Glycolysis / Gluconeogenesis	6
Citrate cycle (TCA cycle)	1
Starch and sucrose metabolism	7
Oxidative phosphorylation	10
Photosynthesis	1
Carbon fixation in photosynthetic organisms	3
Alanine, aspartate and glutamate metabolism	2
Glycine, serine and threonine metabolism	1
Cysteine and methionine metabolism	3
Valine, leucine and isoleucine degradation	1
Lysine biosynthesis	1
Lysine degradation	2
Arginine biosynthesis	1
Arginine and proline metabolism	1
Histidine metabolism	1
Tryptophan metabolism	1
Phenylalanine, tyrosine and tryptophan biosynthesis	1
beta-Alanine metabolism	1
Porphyrin metabolism	1
Zeatin biosynthesis	0
Phenylpropanoid biosynthesis	11
Flavonoid biosynthesis	1
ABC transporters	4
MAPK signaling pathway - plant	5
mTOR signaling pathway	2
Plant hormone signal transduction	15
Endocytosis	7
Cell cycle	14
Circadian rhythm - plant	1
Thermogenesis	7
Plant-pathogen interaction	5
Photosynthesis proteins	1
Transporters	20

## Sheet: BAC_BAT2_UP
Pathways	Number of genes
Glycolysis / Gluconeogenesis	12
Citrate cycle (TCA cycle)	4
Starch and sucrose metabolism	13
Oxidative phosphorylation	2
Photosynthesis	7
Photosynthesis - antenna proteins	10
Carbon fixation in photosynthetic organisms	10
Alanine, aspartate and glutamate metabolism	3
Glycine, serine and threonine metabolism	5
Cysteine and methionine metabolism	6
Valine, leucine and isoleucine degradation	3
Lysine degradation	1
Arginine biosynthesis	1
Arginine and proline metabolism	3
Tyrosine metabolism	1
Phenylalanine metabolism	2
Tryptophan metabolism	6
Phenylalanine, tyrosine and tryptophan biosynthesis	2
Porphyrin metabolism	7
Carotenoid biosynthesis	2
Zeatin biosynthesis	1
Phenylpropanoid biosynthesis	11
Flavonoid biosynthesis	4
Protein processing in endoplasmic reticulum	19
ABC transporters	2
MAPK signaling pathway - plant	6
Phosphatidylinositol signaling system	4
Phospholipase D signaling pathway	1
Plant hormone signal transduction	12
Endocytosis	7
Mineral absorption	2
Phototransduction	1
Circadian rhythm - plant	8
Thermogenesis	4
Glycosyltransferases	11
Photosynthesis proteins	17
Membrane trafficking	24
Transporters	51
